# Supplementary material for: Evolutionary analysis of the mTOR pathway provide insights into lifespan extension across mammals
Source: BMC Genomics. 2023 Aug 15;24:456. doi: 10.1186/s12864-023-09554-4 (PMC10426088; doi:10.1186/s12864-023-09554-4)
Supplement: Supplementary file 2 — Additional file 2: Table S1. Longevity-associated traits of 48 mammals used in the present study. Table S2. Positively selected genes identified based on the branch-site model of PAML in mTOR pathway. Table S3. Genes inferred to be under positive selection using BUSTED models in mTOR pathway. Table S4. Selective pressure analyses of mTOR pathway genes by site model. Table S5. Results of selective pressure analyses of random-set genes. Table S6. Root-to-tip ω of mTOR pathway genes used in this study. Table S7. Summary of mTOR pathway genes with a root-to-tip dN/dS significantly correlated with maximum lifespan (MLS), longevity quotient (LQ), body mass (BM). Table S8. Random-set genes correlated with longevity associated traits and root-to-tip ω values of random-set genes. Table S9. Longevity-associated traits of other species with the same convergent sites as the long-lived species in this study. Table S10. Protein domains of convergent amino sites. Table S11. List of mTOR pathway genes used in the present study. Table S12. Random-set genes list. [file 12864_2023_9554_MOESM2_ESM.zip › Table S1.xlsx]

## Sheet: Sheet1
Table S1. Longevity-associated traits of 48 mammals used in the present study
Order	Species	Common name	MLS/year	BM/g	LQ	Genome Version
Primates	Homo sapiens	Human	122.5	62035	4.18064	GCA_000001405.40
	Gorilla gorilla	Gorilla	60.1	139842	1.83195	GCA_008122165.1
	Pan troglodytes	Chimpanzee	59.4	44984	2.1198	GCA_002880755.1
	Pan paniscus	Pygmy chimpanzee or bonobo	55	39925	1.9956	GCA_013052645.1
	Microcebus murinus	Gray mouse lemur	18.2	64.8	1.61267	GCA_000165445.2
	Otolemur garnettii	Small-eared galago	20	1300	1.16809	GCA_000181295.1
Rodentia	Heterocephalus glaber	Naked mole rat	31	35	2.9924	GCA_000247695.1
	Nannospalax galili	Blind mole rat	20.2	160	1.58	GCA_000622305.1
	Cavia porcellus	Guinea pig	12	728	0.759675	GCA_000151735.1
	Microtus ochrogaster	Prairie vole	5.3	40	0.502195	GCA_000317375.1
	Mus musculus	House mouse	4	20.5	0.415919	GCA_000001635.9
	Mesocricetus auratus	Golden hamster	3.9	105	0.323149	GCA_017639785.1
	Rattus norvegicus	Norway rat	3.8	300	0.272111	GCA_015227675.2
	Marmota marmota	Alpine marmot	17.4	3500	0.885537	GCA_001458135.2
Afrotheria	Trichechus manatus	West Indian manatee	69	322000	1.87301	GCA_000243295.1
	Loxodonta africana	African elephant	65	4800000	1.212	GCA_000001905.1
	Procavia capensis	Rock hyrax	14.8	3600	0.750272	GCA_000152225.2
	Echinops telfairi	Lesser hedgehog tenrec	19	180	1.46068	GCA_000313985.2
	Orycteropus afer	Aardvark	29.8	60000	1.02173	GCA_000298275.1
Perissodactyla	Equus caballus	Horse	57	300000	1.56256	GCA_002863925.1
	Equus asinus	African wild ass	47	164998	1.40007	GCA_016077325.2
	Ceratotherium simum	White rhinoceros	45	2175000	0.936674	GCA_000283155.1
Carnivora	Ursus maritimus	Polar bear	43.8	475000	1.12641	GCA_017311325.1
	Ailuropoda melanoleuca	Giant panda	36.8	117500	1.1492	GCA_002007445.2
	Felis catus	Domestic cat	30	3900	1.50399	GCA_018350175.1
	Panthera pardus	Leopard	27.3	53750	0.950436	GCA_024362965.1
	Canis familiaris	Domestic dog	24	40000	0.870578	GCA_000002285.4
	Acinonyx jubatus	Cheetah	20.5	53500	0.71416	GCA_027475565.2
Chiroptera	Myotis brandtii	Brandt's bat	41	7	4.94992	GCA_000412655.1
	Myotis myotis	Large - eared bat	37.1	28.55	5.71	GCA_014108235.1
	Eptesicus fuscus	Big brown bat	19	23	1.94427	GCA_027574615.1
	Pteropus vampyrus	Large flying fox	20.9	872	1.29032	GCA_000151845.2
	Pteropus alecto	Black flying fox	19.7	672.1	1.26106	GCA_000325575.1
	Molossus molossus	Pallas's mastiff bat·	5.6	14	0.613987	GCA_014108415.1
Cetartiodactyla	Orcinus orca	Killer whale	90	3987500	1.72198	GCA_000331955.2
	Balaena mysticetus	Bowhead whale	211	100000000	2.58	http://www.bowhead-whale.org/
	Megaptera novaeangliae	Humpback whale	95	1350000	2.11295	GCA_004329385.1
	Physeter catodon	Sperm whale	77	28500000	1.12086	GCA_002837175.2
	Balaenoptera acutorostrata	Minke whale	50	7500000	0.876233	GCA_000493695.1
	Tursiops truncatus	Bottlenosed dolphin	51.6	200000	1.49654	GCA_011762595.1
	Delphinapterus leucas	Beluga	40	1430000	0.882574	GCA_002288925.3
	Lipotes vexillifer	Baiji	24	83500	0.785923	GCA_000442215.2
	Sus scrofa	Wild boar	27	130000	0.831397	GCA_000003025.6
	Capra hircus	Domestic goat	20.8	61000	0.711517	GCA_001704415.2
	Bos taurus	Domestic cattle	20	750000	0.482702	GCA_002263795.2
Eulipotyphla	Sorex araneus	Eurasian shrew	3.2	9	0.373072	GCA_000181275.2
Pilosa	Choloepus hoffmanni	Hoffmann's two-toed sloth	41	6250	1.92504	GCA_000164785.2
Cingulata	Dasypus novemcinctus	Nine-banded armadillo	22.3	5500	1.0658	GCA_000208655.3
note: note: black bolded species represent long-lived species identified by LQ >1.57.
