# Supplementary material for: Evolutionary analysis of the mTOR pathway provide insights into lifespan extension across mammals
Source: BMC Genomics. 2023 Aug 15;24:456. doi: 10.1186/s12864-023-09554-4 (PMC10426088; doi:10.1186/s12864-023-09554-4)
Supplement: Supplementary file 2 — Additional file 2: Table S1. Longevity-associated traits of 48 mammals used in the present study. Table S2. Positively selected genes identified based on the branch-site model of PAML in mTOR pathway. Table S3. Genes inferred to be under positive selection using BUSTED models in mTOR pathway. Table S4. Selective pressure analyses of mTOR pathway genes by site model. Table S5. Results of selective pressure analyses of random-set genes. Table S6. Root-to-tip ω of mTOR pathway genes used in this study. Table S7. Summary of mTOR pathway genes with a root-to-tip dN/dS significantly correlated with maximum lifespan (MLS), longevity quotient (LQ), body mass (BM). Table S8. Random-set genes correlated with longevity associated traits and root-to-tip ω values of random-set genes. Table S9. Longevity-associated traits of other species with the same convergent sites as the long-lived species in this study. Table S10. Protein domains of convergent amino sites. Table S11. List of mTOR pathway genes used in the present study. Table S12. Random-set genes list. [file 12864_2023_9554_MOESM2_ESM.zip › Table S11.xlsx]

## Sheet: Sheet1
Table S11. List of mTOR pathway genes used in the present study
Gene	Gene Name	Function/GeneCards	Gene ID in OrthoMaM
AKT1	Serine/Threonine Kinase 1	Oncogene	ENSG00000142208
AKT1S1	AKT1 Substrate 1	Cell growth and survival	ENSG00000204673
AKT2	Serine/Threonine Kinase 2	Oncogene	ENSG00000105221
AKT3	Serine/Threonine Kinase 3	Oncogene	ENSG00000117020
ATP6V1A	ATPase H+ Transporting V1 Subunit A	Acidification of intracellular organelles	ENSG00000114573
ATP6V1B1	ATPase H+ Transporting V1 Subunit B1	Acidification of intracellular organelles	ENSG00000116039
ATP6V1C1	ATPase H+ Transporting V1 Subunit C1	Acidification of intracellular organelles	ENSG00000155097
ATP6V1C2	ATPase H+ Transporting V1 Subunit C2	Acidification of intracellular organelles	ENSG00000143882
ATP6V1D	ATPase H+ Transporting V1 Subunit D	Acidification of intracellular organelles	ENSG00000100554
ATP6V1G2	ATPase H+ Transporting V1 Subunit G2	Acidification of intracellular organelles	ENSG00000213760
ATP6V1H	ATPase H+ Transporting V1 Subunit H	Acidification of intracellular organelles	ENSG00000047249
CAB39	Calcium Binding Protein 39	Protein binding	ENSG00000135932
CASTOR1	Cytosolic Arginine Sensor For MTORC1 Subunit 1	Arginine sensor	ENSG00000239282
DDIT4	DNA Damage Inducible Transcript 4	DNA repair	ENSG00000168209
DEPDC5	DEP Domain Containing 5	Amino acid sensing	ENSG00000100150
DEPTOR	DEP Domain Containing MTOR Interacting Protein	Amino acid sensing	ENSG00000155792
EIF4E1B	Eukaryotic Translation Initiation Factor 4E Family Member 1B	Protein synthesis	ENSG00000175766
EIF4E2	Eukaryotic Translation Initiation Factor 4E Family Member 2	Protein synthesis	ENSG00000135930
EIF4EBP1	Eukaryotic Translation Initiation Factor 4E Binding Protein 1	Protein synthesis	ENSG00000187840
FNIP1	Folliculin Interacting Protein 1	B-cell development	ENSG00000217128
GRB10	Growth Factor Receptor Bound Protein 10	Growth and development	ENSG00000106070
IGF1	Insulin Like Growth Factor 1	Oncogene	ENSG00000017427
IGF1R	Insulin Like Growth Factor 1 Receptor	Oncogene	ENSG00000140443
INSR	Insulin Receptor	Oncogene	ENSG00000171105
IRS1	Insulin Receptor Substrate 1	Oncogene	ENSG00000169047
LAMTOR2	Late endosomal/lysosomal adaptor and MAPK and mTOR activator 2	Amino acid sensing	ENSG00000116586
LAMTOR3	Late endosomal/lysosomal adaptor and MAPK and mTOR activator 3	Amino acid sensing	ENSG00000109270
LAMTOR4	Late endosomal/lysosomal adaptor and MAPK and mTOR activator 4	Amino acid sensing	ENSG00000188186
LAMTOR5	Late endosomal/lysosomal adaptor and MAPK and mTOR activator 5	Amino acid sensing	ENSG00000134248
MAPKAP1	MAPK Associated Protein 1	Cell growth and survival	ENSG00000119487
MIOS	Meiosis Regulator For Oocyte Development	Amino acid sensing	ENSG00000164654
MLST8	Mammalian lethal with sec-13 protein 8	Cell growth and survival	ENSG00000167965
MTOR	Mammlain Target Of Rapamycin Kinase	Oncogene	ENSG00000198793
NPRL2	Nitrogen Permease Regulator 2-Like Protein	Tumor suppressor gene	ENSG00000114388
NPRL3	Nitrogen Permease Regulator 3-Like Protein	Amino acid sensing	ENSG00000103148
PDPK1	3-Phosphoinositide Dependent Protein Kinase 1	Cell proliferation and survival	ENSG00000140992
PIK3CA	Phosphatidylinositol-4,5-Bisphosphate 3-Kinase Catalytic Subunit Alpha	Oncogene	ENSG00000121879
PIK3CB	Phosphatidylinositol-4,5-Bisphosphate 3-Kinase Catalytic Subunit Beta	Oncogene	ENSG00000051382
PIK3CD	Phosphatidylinositol-4,5-Bisphosphate 3-Kinase Catalytic Subunit Delta	Oncogene	ENSG00000171608
PIK3R1	Phosphoinositide-3-Kinase Regulatory Subunit 1	Tumor suppressor gene	ENSG00000145675
PRKAA1	Protein Kinase AMP-Activated Catalytic Subunit Alpha 1	Regulating cellular energy metabolism	ENSG00000132356
PRKAA2	Protein Kinase AMP-Activated Catalytic Subunit Alpha 2	Regulating cellular energy metabolism	ENSG00000162409
PRKCB	Protein Kinase C Beta	B cell activation, apoptosis induction	ENSG00000166501
PTEN	Phosphatase And Tensin Homolog	Tumor suppressor gene	ENSG00000171862
RHEB	Ras Homolog Enriched In Brain	Oncogene	ENSG00000106615
RICTOR	Rapamycin-Insensitive Companion Of MTOR	Oncogene	ENSG00000164327
RNF152	Ring Finger Protein 152	Apoptosis	ENSG00000176641
RPS6KB1	Ribosomal Protein S6 Kinase B1	Protein synthesis, cell growth, and cell proliferation	ENSG00000108443
RPTOR/RAPTOR	Regulatory Associated Protein Of MTOR Complex 1	Cell growth	ENSG00000141564
RRAGB	Ras Related GTP Binding B	Signal transduction	ENSG00000083750
RRAGC	Ras Related GTP Binding C	Signal transduction	ENSG00000116954
RRAGD	Ras Related GTP Binding D	Signal transduction	ENSG00000025039
SEC13	SEC13 Homolog, Nuclear Pore And COPII Coat Complex Component	Amino acid sensing	ENSG00000157020
SEH1L	SEH1 Like Nucleoporin	Amino acid sensing	ENSG00000085415
SESN2	Sestrin 2	Tumor suppressor gene	ENSG00000130766
SGK1	Serum/Glucocorticoid Regulated Kinase 1	Oncogene	ENSG00000118515
SKP2	S-Phase Kinase Associated Protein 2	Cell cycle progression, signal transduction and transcription	ENSG00000145604
SLC38A9	Solute Carrier Family 38 Member 9	Signal transduction	ENSG00000177058
SLC3A2	Solute Carrier Family 3 Member 2	Signal transduction	ENSG00000168003
SLC7A5	Solute Carrier Family 7 Member 5	Signal transduction	ENSG00000103257
STK11	Serine/Threonine Kinase 11	Tumor suppressor gene	ENSG00000118046
STRADA	STE20 Related Adaptor Alpha	Cell cycle arrest	ENSG00000266173
STRADB	STE20 Related Adaptor Beta	Cell cycle arrest	ENSG00000082146
TBC1D7	TBC1 Domain Family Member 7	Cell growth and differentiation	ENSG00000145979
TELO2	Telomere Maintenance 2	DNA repair	ENSG00000100726
TSC1	TSC Complex Subunit 1	Tumor suppressor gene	ENSG00000165699
TSC2	TSC Complex Subunit 2	Tumor suppressor gene	ENSG00000103197
TTI1	TELO2 Interacting Protein 1	DNA damage response	ENSG00000101407
ULK1	Unc-51 Like Autophagy Activating Kinase 1	Autophagy	ENSG00000177169
ULK2	Unc-51 Like Autophagy Activating Kinase 2	Autophagy	ENSG00000083290
WDR24	WD Repeat Domain 24	Amino acid sensing	ENSG00000127580
WDR59	WD Repeat Domain 59	Autophagy	ENSG00000103091
