# Supplementary material for: Evolutionary analysis of the mTOR pathway provide insights into lifespan extension across mammals
Source: BMC Genomics. 2023 Aug 15;24:456. doi: 10.1186/s12864-023-09554-4 (PMC10426088; doi:10.1186/s12864-023-09554-4)
Supplement: Supplementary file 2 — Additional file 2: Table S1. Longevity-associated traits of 48 mammals used in the present study. Table S2. Positively selected genes identified based on the branch-site model of PAML in mTOR pathway. Table S3. Genes inferred to be under positive selection using BUSTED models in mTOR pathway. Table S4. Selective pressure analyses of mTOR pathway genes by site model. Table S5. Results of selective pressure analyses of random-set genes. Table S6. Root-to-tip ω of mTOR pathway genes used in this study. Table S7. Summary of mTOR pathway genes with a root-to-tip dN/dS significantly correlated with maximum lifespan (MLS), longevity quotient (LQ), body mass (BM). Table S8. Random-set genes correlated with longevity associated traits and root-to-tip ω values of random-set genes. Table S9. Longevity-associated traits of other species with the same convergent sites as the long-lived species in this study. Table S10. Protein domains of convergent amino sites. Table S11. List of mTOR pathway genes used in the present study. Table S12. Random-set genes list. [file 12864_2023_9554_MOESM2_ESM.zip › Table S12.xlsx]

## Sheet: Sheet1
Table S12 random-set genes list
Gene_name	Accession number
ACBD3	NM_022735
ACIN1	NM_014977
ACLY	NM_001096
ACOT8	NM_005469
ACOX1	NM_004035
ACSS2	NM_001242393
ACTR1B	NM_005735
ACTR8	NM_022899
ADSL	NM_000026
ALG9	NM_024740
ANAPC5	NM_016237
ANP32E	NM_030920
AP2A2	NM_012305
AP3D1	NM_003938
AP5M1	NM_018229
APH1A	NM_016022
ARF5	NM_001662
ARFIP1	NM_014447
ARHGEF40	NM_018071
ARIH2	NM_006321
ARL8A	NM_138795
ARMC5	NM_024742
ARPC2	NM_005731
ASCC3	NM_006828
ATG2B	NM_018036
ATXN2L	NM_007245
AUH	NM_001698
AXIN1	NM_003502
B4GALT3	NM_003779
B4GALT7	NM_007255
BPGM	NM_001724
BRF2	NM_018310
BSDC1	NM_018045
C17orf49	NM_174893
C5orf24	NM_152409
C6orf62	NM_030939
CAPZA2	NM_006136
CC2D1B	NM_032449
CCNH	NM_001239
CCNL1	NM_020307
CCNL2	NM_030937
CDC23	NM_004661
CDC37L1	NM_017913
CDIP1	NM_013399
CDK16	NM_006201
CDK8	NM_001260
CDK9	NM_001261
CDV3	NM_017548
CHMP4B	NM_176812
CLCN7	NM_001287
CLINT1	NM_014666
CLTA	NM_001833
CNBP	NM_003418
CNNM3	NM_017623
COG3	NM_031431
COPA	NM_004371
COPB2	NM_004766
CORO1C	NM_014325
CPSF2	NM_017437
CPSF7	NM_024811
