# Supplementary material for: Evolutionary analysis of the mTOR pathway provide insights into lifespan extension across mammals
Source: BMC Genomics. 2023 Aug 15;24:456. doi: 10.1186/s12864-023-09554-4 (PMC10426088; doi:10.1186/s12864-023-09554-4)
Supplement: Supplementary file 2 — Additional file 2: Table S1. Longevity-associated traits of 48 mammals used in the present study. Table S2. Positively selected genes identified based on the branch-site model of PAML in mTOR pathway. Table S3. Genes inferred to be under positive selection using BUSTED models in mTOR pathway. Table S4. Selective pressure analyses of mTOR pathway genes by site model. Table S5. Results of selective pressure analyses of random-set genes. Table S6. Root-to-tip ω of mTOR pathway genes used in this study. Table S7. Summary of mTOR pathway genes with a root-to-tip dN/dS significantly correlated with maximum lifespan (MLS), longevity quotient (LQ), body mass (BM). Table S8. Random-set genes correlated with longevity associated traits and root-to-tip ω values of random-set genes. Table S9. Longevity-associated traits of other species with the same convergent sites as the long-lived species in this study. Table S10. Protein domains of convergent amino sites. Table S11. List of mTOR pathway genes used in the present study. Table S12. Random-set genes list. [file 12864_2023_9554_MOESM2_ESM.zip › Table S2.xlsx]

## Sheet: Sheet1
Table S2. Positively selected genes identified based on the branch-site model of PAML in mTOR pathway
Branch	Gene	Model	LnL	2ΔlnL	p.adjust	Parameters	Positive Sites (pp > 0.8)
Pan troglodytes	NPRL3	ma	-13859.8			ω0=0.029,ω1=1.000,ω2=999.000
		ma0	-13885.3	50.9255	6.90807e-11	ω0=0.029,ω1=1.000,ω2=1.000
	TSC2	ma	-52025.2			ω0=0.034,ω1=1.000,ω2=834.063
		ma0	-52030.5	10.7802	0.0369336	ω0=0.034,ω1=1.000,ω2=1.000	325 Q 0.963*
Microcebus murinus	RAPTOR	ma	-29674.9			ω0=0.015,ω1=1.000,ω2=68.969
		ma0	-29690.3	30.826	2.03204e-06	ω0=0.015,ω1=1.000,ω2=1.000
Heterocephalus glaber	SLC38A9	ma	-13309.3			ω0=0.080,ω1=1.000,ω2=88.225
		ma0	-13316	13.2393	0.0197379	ω0=0.081,ω1=1.000,ω2=1.000	4 S 0.968*; 488 C 0.994**
	DEPDC5	ma	-33188.8			ω0=0.029,ω1=1.000,ω2=525.005
		ma0	-33194	10.4285	0.0446706	ω0=0.029,ω1=1.000,ω2=1.000	274 G 0.984*
Myotis brandtii	AKT1	ma	-9908.74			ω0=0.011,ω1=1.000,ω2=29.947
		ma0	-9914.06	10.6396	0.0265658	ω0=0.011,ω1=1.000,ω2=1.000	299 H 0.984*; 335 R 0.985*; 401 T 0.820; 442 M 0.976*
	PRKCB	ma	-12319.7			ω0=0.013,ω1=1.000,ω2=157.580
		ma0	-12354.6	69.692	0	ω0=0.013,ω1=1.000,ω2=1.000	556 R 0.997**; 560 K 0.931; 561 E 0.938; 567 V 0.979*; 568 E 0.982*; 572 T 0.800; 74 K 0.816; 575 L 1.000**; 580 L 0.997**; 583 N 0.970*; 586 A 0.988*; 591 T 0.995**; 601 I 0.998**
	ULK1	ma	-29691.7			ω0=0.045,ω1=1.000,ω2=999.000
		ma0	-29713	42.6063	2.4099e-09	ω0=0.045,ω1=1.000,ω2=1.000	495 S 0.999**; 597 A 0.999**; 711 S 0.951*
Eptesicus fuscus	IGF1R	ma	-26892.2			ω0=0.021,ω1=1.000,ω2=75.459
		ma0	-26900	15.4493	0.00305091	ω0=0.021,ω1=1.000,ω2=1.000	84 I 0.827; 222 H 0.983*; 713 F 0.987*
	TSC2	ma	-52021			ω0=0.035,ω1=1.000,ω2=196.214
		ma0	-52030.6	19.1763	0.000858105	ω0=0.035,ω1=1.000,ω2=1.000	1406 A 0.985*
Balaena mysticetus	TSC1	ma	-32342.8			ω0=0.077,ω1=1.000,ω2=999.000
		ma0	-32360.3	34.9297	2.46118e-07	ω0=0.077,ω1=1.000,ω2=1.000	473 A 0.886; 474 A 0.998**
	ATP6V1C2	ma	-11642.8			ω0=0.058,ω1=1.000,ω2=405.869
		ma0	-11649.6	13.4765	0.00869658	ω0=0.058,ω1=1.000,ω2=1.000	118 S 0.896; 120 V 0.912; 121 D 0.994**; 124 K 0.892
Megaptera novaeangliae	PIK3CA	ma	-15934.6			ω0=0.009,ω1=1.000,ω2=999.000
		ma0	-15945.6	22.0831	0.000187992	ω0=0.009,ω1=1.000,ω2=1.000	514 S 0.999**
	DEPDC5	ma	-33184			ω0=0.029,ω1=1.000,ω2=999.000
		ma0	-33192.3	16.5529	0.00170323	ω0=0.029,ω1=1.000,ω2=1.000	464 C 0.995**
	ATP6V1C2	ma	-11642.8			ω0=0.058,ω1=1.000,ω2=539.570
		ma0	-11649.6	13.5589	0.00554862	ω0=0.058,ω1=1.000,ω2=1.000	118 S 0.912; 120 V 0.926; 121 D 0.995**; 124 K 0.909
	TSC2	ma	-52022.4			ω0=0.035,ω1=1.000,ω2=999.000
		ma0	-52027.5	10.1996	0.0252844	ω0=0.035,ω1=1.000,ω2=1.000	572 Q 0.960*; 1421 G 0.815; 1606 V 0.820
	PDPK1	ma	-11953			ω0=0.023,ω1=1.000,ω2=624.556
		ma0	-11957.7	9.27716	0.0334122	ω0=0.022,ω1=1.000,ω2=1.000	231 C 0.977*
Choloepus hoffmanni	WDR24	ma	-19275.8			ω0=0.020,ω1=1.000,ω2=173.113
		ma0	-19294.2	36.8138	9.35767e-08	ω0=0.019,ω1=1.000,ω2=1.000	159 Q 1.000**; 160 S 0.999**; 162 S 0.996**; 242 M 0.880; 572 E 1.000**; 674 I 0.919
	STK11	ma	-8873.79			ω0=0.025,ω1=1.000,ω2=608.059
		ma0	-8887.65	27.7304	5.02024e-06	ω0=0.025,ω1=1.000,ω2=1.000	18 D 1.000**; 54 H 1.000**; 55 G 0.917; 56 Y 1.000**; 58 C 0.999**; 60 L 0.820; 63 G 0.999**; 64 L 0.997**; 68 H 1.000**; 96 G 0.984*; 98 A 0.899; 106 E 0.802
	ULK1	ma	-29686.7			ω0=0.044,ω1=1.000,ω2=90.384
		ma0	-29700.1	26.8769	5.20402e-06	ω0=0.044,ω1=1.000,ω2=1.000	87 S 0.804; 89 G 0.958*; 93 R 0.995**; 423 G 0.999**; 790 Q 0.999**
	RAPTOR	ma	-29691			ω0=0.015,ω1=1.000,ω2=14.146
		ma0	-29697.5	12.8877	0.00595337	ω0=0.015,ω1=1.000,ω2=1.000
	NPRL2	ma	-7234.68			ω0=0.011,ω1=1.000,ω2=24.755
		ma0	-7240.27	11.1734	0.0119492	ω0=0.011,ω1=1.000,ω2=1.000	237 S 0.993**; 238 I 1.000**
	LAMTOR2	ma	-2134.98			ω0=0.002,ω1=1.000,ω2=58.119
		ma0	-2140.23	10.4937	0.0143739	ω0=0.002,ω1=1.000,ω2=1.000	78 E 1.000**
* indicates posterior probabilities >0.90, ** indicates posterior probabilities >0.95
