# Supplementary material for: Evolutionary analysis of the mTOR pathway provide insights into lifespan extension across mammals
Source: BMC Genomics. 2023 Aug 15;24:456. doi: 10.1186/s12864-023-09554-4 (PMC10426088; doi:10.1186/s12864-023-09554-4)
Supplement: Supplementary file 2 — Additional file 2: Table S1. Longevity-associated traits of 48 mammals used in the present study. Table S2. Positively selected genes identified based on the branch-site model of PAML in mTOR pathway. Table S3. Genes inferred to be under positive selection using BUSTED models in mTOR pathway. Table S4. Selective pressure analyses of mTOR pathway genes by site model. Table S5. Results of selective pressure analyses of random-set genes. Table S6. Root-to-tip ω of mTOR pathway genes used in this study. Table S7. Summary of mTOR pathway genes with a root-to-tip dN/dS significantly correlated with maximum lifespan (MLS), longevity quotient (LQ), body mass (BM). Table S8. Random-set genes correlated with longevity associated traits and root-to-tip ω values of random-set genes. Table S9. Longevity-associated traits of other species with the same convergent sites as the long-lived species in this study. Table S10. Protein domains of convergent amino sites. Table S11. List of mTOR pathway genes used in the present study. Table S12. Random-set genes list. [file 12864_2023_9554_MOESM2_ESM.zip › Table S3.xlsx]

## Sheet: Sheet1
Table S3. Genes inferred to be under positive selection using BUSTED models in mTOR pathway
Model	log L	#. params	AICc	ω1(Negative)	ω2(Neutral)	ω3(Positive)	p value
DEPDC5
alternative model	-32815.4	122	65875.2	0.06 (99.92%)	1.00 (0.07%)	3834.74 (0.02%)	0
Null Model	-32825.2	121	65892.8	0.04 (97.49%)	1.00 (1.65%)	1.00 (0.86%)
NPRL3
alternative model	-13517.6	120	27276.2	0.03 (38.62%)	0.05 (61.28%)	1582.41 (0.10%)	0
Null Model	-13542.2	119	27323.5	0.02 (15.20%)	0.02 (80.77%)	1.00 (4.04%)
TSC2
alternative model	-51376.2	121	102995	0.06 (99.81%)	1.00 (0.16%)	4000.00 (0.04%)	0
Null Model	-51390.8	120	103022	0.04 (97.29%)	1.00 (2.07%)	1.00 (0.63%)
LAMTOR2
alternative model	-2085	107	4388	0.00 (99.67%)	0.00 (0.10%)	66.28 (0.23%)	0.007
Null Model	-2089.2	106	4394.3	0.00 (98.46%)	0.00 (0.08%)	1.00 (1.46%)
PIK3CA
alternative model	-15629	118	31494.6	0.00 (95.85%)	0.68 (4.13%)	9999999171.60 (0.01%)	0
Null Model	-15640.7	117	31515.9	0.00 (96.80%)	1.00 (2.89%)	1.00 (0.31%)
WDR24
alternative model	-18896.6	122	38038	0.02 (99.22%)	0.50 (0.58%)	13.90 (0.20%)	0.01
Null Model	-18900.5	121	38043.8	0.00 (97.39%)	1.00 (1.86%)	1.00 (0.75%)
IGF1R
alternative model	-26370.3	121	52983.1	0.00 (89.51%)	0.30 (10.47%)	1454.73 (0.03%)	0.019
Null Model	-26373.5	120	52987.6	0.01 (87.70%)	0.05 (9.99%)	1.00 (2.30%)
PDPK1
alternative model	-11786.4	121	23816	0.05 (6.65%)	0.05 (93.27%)	9999999171.60 (0.08%)	0
Null Model	-11797.4	120	23836	0.06 (98.77%)	0.07 (1.23%)	1.00 (0.00%)
RPTOR
alternative model	-28977.2	122	58198.9	0.02 (97.96%)	0.02 (1.60%)	5.59 (0.44%)	0.004
Null Model	-28982	121	58206.5	0.01 (2.49%)	0.01 (95.48%)	1.00 (2.02%)
ATP6V1C2
alternative model	-11313.3	118	22864	0.11 (97.73%)	0.11 (2.11%)	31.22 (0.16%)	0.02
Null Model	-11316.4	117	22868.2	0.09 (4.61%)	0.09 (91.83%)	1.00 (3.56%)
TBC1D7
alternative model	-7374.3	115	14980.6	0.12 (10.11%)	0.12 (89.83%)	161.62 (0.06%)	0.013
Null Model	-7378	114	14985.8	0.11 (10.64%)	0.12 (87.68%)	1.00 (1.69%)
TSC1
alternative model	-32110.9	122	64466.4	0.09 (87.87%)	0.68 (12.11%)	9998.99 (0.02%)	0
Null Model	-32121.5	121	64485.6	0.07 (86.17%)	0.68 (11.49%)	1.00 (2.34%)
PRKCB
alternative model	-11930.5	122	24106.1	0.00 (98.96%)	1.00 (0.69%)	195.54 (0.35%)	0
Null Model	-11968.1	121	24179.2	0.00 (96.23%)	1.00 (2.40%)	1.00 (1.38%)
IRS1
alternative model	-31735.3	122	63715	0.09 (99.77%)	0.09 (0.07%)	33.95 (0.16%)	0.01
Null Model	-31739.5	121	63721.6	0.05 (0.67%)	0.06 (95.61%)	1.00 (3.72%)
INSR
alternative model	-32945.5	122	66135.5	0.03 (98.20%)	1.00 (1.75%)	41.57 (0.05%)	0.04
Null Model	-32948.1	121	66138.6	0.02 (97.36%)	1.00 (2.47%)	1.00 (0.17%)
PIK3CD
alternative model	-22246.5	122	44737.7	0.04 (99.37%)	0.04 (0.61%)	40.35 (0.03%)	0.049
Null Model	-22248.9	121	44740.3	0.03 (99.46%)	0.03 (0.32%)	1.00 (0.21%)
ω3 means estimated value of dN/dS at some codons along positively selected branches; values larger than 10,000 are high but imprecisely estimated (at the boundary condition for the parameter value)
