# Supplementary material for: Evolutionary analysis of the mTOR pathway provide insights into lifespan extension across mammals
Source: BMC Genomics. 2023 Aug 15;24:456. doi: 10.1186/s12864-023-09554-4 (PMC10426088; doi:10.1186/s12864-023-09554-4)
Supplement: Supplementary file 2 — Additional file 2: Table S1. Longevity-associated traits of 48 mammals used in the present study. Table S2. Positively selected genes identified based on the branch-site model of PAML in mTOR pathway. Table S3. Genes inferred to be under positive selection using BUSTED models in mTOR pathway. Table S4. Selective pressure analyses of mTOR pathway genes by site model. Table S5. Results of selective pressure analyses of random-set genes. Table S6. Root-to-tip ω of mTOR pathway genes used in this study. Table S7. Summary of mTOR pathway genes with a root-to-tip dN/dS significantly correlated with maximum lifespan (MLS), longevity quotient (LQ), body mass (BM). Table S8. Random-set genes correlated with longevity associated traits and root-to-tip ω values of random-set genes. Table S9. Longevity-associated traits of other species with the same convergent sites as the long-lived species in this study. Table S10. Protein domains of convergent amino sites. Table S11. List of mTOR pathway genes used in the present study. Table S12. Random-set genes list. [file 12864_2023_9554_MOESM2_ESM.zip › Table S4.xlsx]

## Sheet: Sheet1
Table S4. Selective pressure analyses of mTOR pathway genes by site model
Gene	Model	LnL	2ΔLnL	P value	ω values	sites
SLC3A2	M8a	-14899.5			ω0=1.000
	M8	-14886.5	25.9561	1.2574e-05	ω1=1.980	176, 215, 217, 303, 309, 388, 431
FNIP1	M8a	-17832.3			ω0=1.000
	M8	-17830.3	4.08141	0.0433574	ω1=1.333	592, 761,781
SLC38A9	M8a	-10170.1			ω0=1.000
	M8	-10167.4	5.29297	0.0214116	ω1=1.414	322,337,522
ATP6V1D	M8a	-3649.94			ω0=1.000
	M8	-3648.02	3.85484	0.0496026	ω1=2.613	215
STRADB	M8a	-7900.2			ω0=1.000
	M8	-7897.45	5.50252	0.0189891	ω1=1.605	35287387
