# Supplementary material for: Evolutionary analysis of the mTOR pathway provide insights into lifespan extension across mammals
Source: BMC Genomics. 2023 Aug 15;24:456. doi: 10.1186/s12864-023-09554-4 (PMC10426088; doi:10.1186/s12864-023-09554-4)
Supplement: Supplementary file 2 — Additional file 2: Table S1. Longevity-associated traits of 48 mammals used in the present study. Table S2. Positively selected genes identified based on the branch-site model of PAML in mTOR pathway. Table S3. Genes inferred to be under positive selection using BUSTED models in mTOR pathway. Table S4. Selective pressure analyses of mTOR pathway genes by site model. Table S5. Results of selective pressure analyses of random-set genes. Table S6. Root-to-tip ω of mTOR pathway genes used in this study. Table S7. Summary of mTOR pathway genes with a root-to-tip dN/dS significantly correlated with maximum lifespan (MLS), longevity quotient (LQ), body mass (BM). Table S8. Random-set genes correlated with longevity associated traits and root-to-tip ω values of random-set genes. Table S9. Longevity-associated traits of other species with the same convergent sites as the long-lived species in this study. Table S10. Protein domains of convergent amino sites. Table S11. List of mTOR pathway genes used in the present study. Table S12. Random-set genes list. [file 12864_2023_9554_MOESM2_ESM.zip › Table S5.xlsx]

## Sheet: S5.1
Table S5.1 Positively selected genes identified based on the branch-site model of PAML
Branch	Gene	Model	LnL	2ΔlnL	p.adjust	Parameters	Positive Sites (pp > 0.8)
Choloepus_hoffmanni	ALG9	ma	-9344.24			ω0=0.04998,ω1=1.00000,ω2=434.79047
		ma0	-9351.03	13.5756	0.000229149	ω0=0.04968,ω1=1.00000,ω2=1.00000	103 M 0.995**
	ANAPC5	ma	-11387			ω0=0.02137,ω1=1.00000,ω2=876.56394
		ma0	-11398.7	23.3782	1.3308e-06	ω0=0.02098,ω1=1.00000,ω2=1.00000	280 H 1.000**
Nannospalax_galili	AP2A2	ma	-11431.7			ω0=0.01598,ω1=1.00000,ω2=422.87854
		ma0	-11441.9	20.3909	6.31297e-06	ω0=0.01594,ω1=1.00000,ω2=1.00000	398 Y 1.000**
Pan_paniscus	ASCC3	ma	-42541.5			ω0=0.02763,ω1=1.00000,ω2=4.68878
		ma0	-42535.1	12.7909	0.000348305	ω0=0.02727,ω1=1.00000,ω2=1.00000	969 S 0.966*
Heterocephalus_glaber	ANP32E	ma	-4465.48			ω0=0.09506,ω1=1.00000,ω2=999.00000
		ma0	-4473.81	16.6693	4.44947e-05	ω0=0.09195,ω1=1.00000,ω2=1.00000
Myotis_brandtii	ARL8A	ma	-1164.41			ω0=0.00485,ω1=1.00000,ω2=999.00000
		ma0	-1171.32	13.8038	0.000202925	ω0=0.00495,ω1=1.00000,ω2=1.00000	67 S 1.000** 71 S 1.000**

## Sheet: S5.2
Table S5.2 Genes inferred to be under positive selection using BUSTED models implemented in HyPhy
Model	log L	#. params	AICc	ω1(Negative)	ω2(Neutral)	ω3(Positive)	p value
B4GALT3
alternative model	−8686.75	113	17600.9	0.06218 (64.131%)	0.06272 (35.824%)	92.64 (0.045884%)	0.03849
Null Model	−8689.32	112	17604	0.04501 (67.879%)	0.06801 (30.382%)	1.000 (1.7382%)
BPGM
alternative model	−6140.21	114	12510.6	0.000 (67.338%)	0.2867 (32.310%)	28.99 (0.35277%)	0.04997
Null Model	−6142.51	113	12513.2	0.005354 (69.633%)	0.1732 (22.857%)	1.000 (7.5104%)

## Sheet: S5.3
Table S5.3 Selective pressure analyses of random-set genes by site model
Gene	Model	LnL	2ΔLnL	P value	ω values
AP5M1	m8a	-9392.73			ω0=1.00000
	m8	-9385.63	14.2022	0.000164178	ω1=2.97841
ACOT8	m8a	-3711.81			ω0=1.00000
ACOT8	m8	-3703.32	16.9675	3.80254e-05	ω1=2.12581
ARHGEF40	m8a	-25075.2			ω0=1.00000
ARHGEF40	m8	-25060.8	28.8175	7.95306e-08	ω1=1.83036
BRF2	m8a	-9834.06			ω0=1.00000
BRF2	m8	-9826.44	15.2528	9.40361e-05	ω1=1.62644
ACIN1	m8a	-23103			ω0=1.00000
ACIN1	m8	-23087.2	31.5212	1.97274e-08	ω1=1.65116
ARMC5	m8a	-18025.6			ω0=1.00000
ARMC5	m8	-18022.4	6.25877	0.012358	ω1=1.25407
