# Supplementary material for: Evolutionary analysis of the mTOR pathway provide insights into lifespan extension across mammals
Source: BMC Genomics. 2023 Aug 15;24:456. doi: 10.1186/s12864-023-09554-4 (PMC10426088; doi:10.1186/s12864-023-09554-4)
Supplement: Supplementary file 2 — Additional file 2: Table S1. Longevity-associated traits of 48 mammals used in the present study. Table S2. Positively selected genes identified based on the branch-site model of PAML in mTOR pathway. Table S3. Genes inferred to be under positive selection using BUSTED models in mTOR pathway. Table S4. Selective pressure analyses of mTOR pathway genes by site model. Table S5. Results of selective pressure analyses of random-set genes. Table S6. Root-to-tip ω of mTOR pathway genes used in this study. Table S7. Summary of mTOR pathway genes with a root-to-tip dN/dS significantly correlated with maximum lifespan (MLS), longevity quotient (LQ), body mass (BM). Table S8. Random-set genes correlated with longevity associated traits and root-to-tip ω values of random-set genes. Table S9. Longevity-associated traits of other species with the same convergent sites as the long-lived species in this study. Table S10. Protein domains of convergent amino sites. Table S11. List of mTOR pathway genes used in the present study. Table S12. Random-set genes list. [file 12864_2023_9554_MOESM2_ESM.zip › Table S6.xlsx]

## Sheet: Sheet1
Table S6. root-to-tip ω of mTOR pathway genes used in this study
	Homo_sapiens	Gorilla_gorilla	Pan_troglodytes	Otolemur_garnettii	Pan_paniscus	Microcebus_murinus	Heterocephalus_glaber	Nannospalax_galili	Cavia_porcellus	Microtus_ochrogaster	Mus_musculus	Mesocricetus_auratus	Rattus_norvegicus	Marmota_marmota_marmota	Loxodonta_africana	Procavia_capensis	Trichechus_manatus_latirostris	Echinops_telfairi	Orycteropus_afer_afer	Equus_caballus	Equus_asinus	Ceratotherium_simum_simum	Ursus_maritimus	Ailuropoda_melanoleuca	Felis_catus	Panthera_pardus	Canis_familiaris	Acinonyx_jubatus	Myotis_brandtii	Pteropus_vampyrus	Pteropus_alecto	Myotis_myotis	Eptesicus_fuscus	Molossus_molossus	Orcinus_orca	Balaena_mysticetus	Megaptera_novaeangliae	Physeter_catodon	Balaenoptera_acutorostrata_scammoni	Tursiops_truncatus	Delphinapterus_leucas	Lipotes_vexillifer	Sus_scrofa	Capra_hircus	Bos_taurus	Sorex_araneus	Choloepus_hoffmanni	Dasypus_novemcinctus
IGF1	NA	NA	NA	0.0991676	NA	0.158098	0.1053	0.00856613	0.0589258	0.212433	0.223515	0.18313	0.223515	NA	6.61288	6.61288	6.61288	3.3887	3.34269	NA	NA	0.27891	0.156887	0.100179	0.095635	0.095635	0.0754214	0.095635	0.159668	NA	NA	0.159668	0.129281	0.072877	0.106807	0.068075	0.068075	0.068075	0.068075	0.106807	0.106807	0.106807	0.0351288	0.0603878	0.0447974	0.016179	3.37838	6.61288
RRAGD	0.0172225	0.0172225	0.0172225	0.0404083	0.0172225	NA	0.0243557	0.0101508	0.0227953	0.0256054	0.0423126	0.0189365	0.0356969	NA	0.0193086	0.0743774	NA	0.0119645	0.0199134	NA	NA	NA	0.120733	0.142773	0.142773	0.170345	0.0789843	0.142773	0.0463746	0.0751297	0.0751297	0.0463746	0.0939273	0.0523143	NA	NA	NA	NA	NA	NA	NA	NA	0.0118717	NA	NA	NA	0.0207587	0.0206797
ATP6V1H	0.0535351	0.0535351	0.0535351	0.0687508	0.0535351	0.0990934	0.0558321	0.0392863	0.041502	0.0805486	0.0635908	0.0765565	0.0661233	0.0769886	0.0274331	0.029956	0.0408528	0.0277077	0.0306201	0.0296397	0.0296397	0.0230492	NA	0.059079	0.0219643	0.0219643	0.0252583	0.033924	0.0968819	0.0747451	0.0269303	0.145457	0.0384431	0.0124665	0.0769211	0.0107357	0.0107357	0.0866588	0.047359	0.0769211	0.095981	0.0590272	0.00759688	0.0144917	0.028589	0.004135	0.0279517	0.0191032
PIK3CB	0.080201	0.080201	0.080201	0.053845	0.080201	0.0550918	0.056328	0.173548	0.0909793	0.189688	0.234855	0.185569	0.206356	0.33799	0.858458	0.855443	0.870647	1.11862	1.10516	0.0697952	0.0784573	0.0396506	0.0322789	0.0351181	0.10172	0.0333601	0.0466314	0.0333601	0.2549	0.227798	0.0623109	0.0850223	0.0521221	0.0576856	0.078491	0.0806793	0.0821523	0.0757726	0.0894882	0.078491	0.148789	0.0729439	0.0381578	0.0671866	0.0606341	0.0363935	1.16262	1.11504
STRADB	0.125846	0.125846	0.136161	0.166192	0.136161	0.207353	0.16716	0.11099	0.156315	0.138976	0.172793	0.137882	0.182391	0.14309	0.458156	0.46717	0.422022	0.296125	0.337364	0.206847	0.187419	0.169054	0.54944	0.259419	0.278697	0.278697	0.217698	0.278697	0.188703	0.13129	0.13129	0.162215	0.22433	0.185591	0.289747	0.240271	0.240271	0.28222	0.24121	0.289747	0.279489	0.259775	0.203054	0.175713	0.180139	0.1661	0.210626	0.385032
ULK2	0.200284	0.140055	0.142251	0.127899	0.234864	0.115293	0.164103	0.0597607	0.111666	0.103473	0.104107	0.0993867	0.104902	0.0878353	0.366642	0.314677	0.349059	0.402294	0.367509	0.1065	0.0795238	0.114472	0.0793573	0.140511	0.119065	0.0921345	0.0756225	0.0756151	0.172955	0.181438	0.181438	0.218412	0.192537	0.1865	0.755999	1.27263	1.27263	0.89591	1.08379	0.79194	0.84133	0.899987	0.097234	1.0486	0.989004	0.0973761	0.309611	0.327643
RRAGB	0.0702856	0.0702856	0.0702856	0.0719506	0.0702856	0.0635735	0.0615276	0.0253553	0.104702	0.0736534	0.071166	0.0792852	0.071166	0.0968364	0.0404776	0.0951847	NA	0.00366114	0.0792266	0.0407545	0.0407545	0.064671	0.0279575	0.190046	0.183246	0.0279575	0.0473063	0.351233	0.062354	0.133353	0.133353	0.160224	0.062354	0.0848242	0.122933	0.0657418	0.122933	0.122933	0.0676379	0.122933	0.23267	0.232121	0.0329426	0.0556774	NA	0.0713362	0.0103617	0.110233
SEH1L	0.0896602	0.0254574	0.0897717	0.0361718	0.0897717	0.0525425	0.0272247	0.0106351	0.0216256	0.0274097	0.0491727	0.0905563	0.0325413	0.0129334	0.0522656	0.0327704	0.0340841	0.0441238	0.0478596	0.0612304	0.0612304	0.0405652	0.0452238	0.0552385	0.0870227	0.0870227	0.0757671	0.0870227	0.0397834	0.0713025	0.0713025	0.0397834	0.0397834	0.0367728	0.0205331	0.0205331	0.0205331	0.0205331	0.0205331	0.0205331	0.0205331	0.0205331	0.221594	0.0329289	0.0346922	0.015642	0.0254218	0.0669789
DEPDC5	0.096215	0.103215	0.095829	0.127553	0.129016	0.121422	0.0955955	0.0737362	0.0811706	0.0768103	0.0771834	0.0741797	0.0767948	0.0792423	0.0578532	0.0633257	0.0670852	0.0565281	0.0466646	0.0928256	0.0547427	0.0520033	0.0511672	0.0505804	0.0604306	0.0594899	0.0607947	0.0578927	0.0628741	0.0932463	0.0679722	0.0666761	0.0528242	0.0477443	0.0759714	0.0778931	0.121598	0.0534301	0.127617	0.0759714	0.0583681	0.0604375	0.0471282	0.0520143	0.0461391	0.0471489	0.0795266	0.0665838
ATP6V1D	0.0293092	0.0293092	0.0293092	0.0386603	0.0293092	0.0283125	0.146084	0.0182189	0.0640336	0.0736141	0.0454293	0.062872	0.0447181	0.0640336	0.0610662	0.0380721	0.0715394	0.0538785	0.0489965	0.105911	0.105911	NA	NA	NA	NA	NA	NA	NA	0.644904	NA	0.202189	0.791471	0.791471	1.15673	0.168385	0.0468242	0.0468242	0.0468242	0.0468242	0.221113	0.168385	0.147023	0.0247161	0.0269166	0.0605876	0.0197416	NA	NA
TELO2	0.231163	0.272206	0.239878	0.29252	0.370947	0.284727	0.244205	0.22345	0.216517	0.220401	0.232008	0.214738	0.21499	0.231275	0.1799	0.185157	0.155278	0.108252	0.0966587	0.155408	0.198902	0.181476	0.205471	0.216456	0.186742	0.188572	0.167767	0.176614	0.153719	0.160061	0.179478	0.166263	0.162584	0.174631	0.194706	0.199787	0.21577	0.206565	0.228787	0.192627	0.193656	0.212109	0.193743	0.203931	0.198459	0.20986	0.286192	0.186756
TTI1	0.299267	0.299712	0.584286	0.319398	0.412699	0.343199	0.404606	0.269611	0.301533	0.283786	0.297546	0.31595	0.29571	0.34251	0.289413	3.11548	3.10155	0.297472	0.334266	0.185849	0.313704	0.179536	0.199953	0.19714	0.286023	0.185417	0.201598	0.296062	0.173518	0.17098	0.170467	0.212295	0.207479	0.214346	0.307522	0.304448	0.278218	0.253752	0.274136	0.365763	0.254203	0.234556	0.183861	0.203224	0.206779	0.101006	0.255523	0.295696
WDR59	0.0234024	0.0330496	0.0654794	0.0275321	0.0654794	0.0359507	0.0362967	0.0325947	0.0351633	0.0327077	0.0365823	0.0338142	0.0358357	0.0374141	0.958084	0.784062	0.785817	1.25906	1.26342	0.0617314	0.0777053	0.0806275	0.0364793	0.0562752	0.0346669	0.0346669	0.0367745	0.0611457	0.0374098	0.0457632	0.0583314	0.0431047	0.050968	0.0434438	0.0598127	0.0490672	0.0642987	0.0301504	0.0468072	0.0643243	0.0584319	0.0428183	0.0348109	0.0358188	0.0329785	0.0373305	1.28612	1.27491
NPRL3	0.0537321	0.102684	0.151046	0.0750795	0.0535853	0.066873	0.0557955	0.029861	0.0464083	0.0524395	0.0389478	0.0524757	0.036341	0.0526892	0.0585901	0.0638269	0.0645811	0.203151	0.207366	0.0762673	0.0700973	0.0704245	0.0512087	0.0498193	0.0449082	0.0449082	0.0464656	0.0456872	0.0616064	0.0595455	0.0557942	0.052472	0.0616064	0.0502621	0.0580043	0.0638909	0.0580043	0.0550992	0.0631691	0.074143	0.0542663	0.0531751	0.0723864	0.057265	0.0560339	0.0661605	0.0969599	0.0569188
TSC2	0.095182	0.0557341	0.0964691	0.0860029	0.0871084	0.0807302	0.0613693	0.0640487	0.0691113	0.0737833	0.0810016	0.07611	0.0769739	0.0902031	0.0964664	0.0884612	0.0805971	0.0625492	0.0634781	0.155233	0.158915	0.169074	0.142789	0.140366	0.151079	0.152883	0.149266	0.151456	0.097197	0.115919	0.0951211	0.0890882	0.0954886	0.097901	0.0583247	0.151314	0.13876	0.0633437	0.115387	0.0688259	0.0583935	0.0568265	0.0605837	0.0636817	0.0575451	0.0878532	0.0805633	0.0797482
SLC7A5	0.0291822	0.029412	0.0291822	0.031687	0.0291822	0.0435134	0.0322959	0.0271115	0.0375629	0.0363413	0.0318349	0.0404808	0.0342086	0.0441455	0.0235386	0.0352439	0.0275317	0.0291698	0.0317711	0.0989363	0.0989363	0.102888	0.075502	0.0730845	0.0962556	0.0870664	0.0831503	0.121339	0.0898156	0.0217661	0.066923	0.0421788	0.0389049	0.0242707	0.100192	0.101009	0.0949031	0.0977654	0.0879638	0.0990962	0.0875736	0.100597	0.100138	0.0810713	0.0786601	0.0319434	0.119886	0.058446
AKT2	1.2242	0.0162638	0.0162638	0.0185765	0.0822786	0.0217409	0.015503	0.00807904	0.0174417	0.0276521	0.0227141	0.0260563	0.0198096	0.0115288	0.0464419	0.0410922	0.0462178	0.0975001	0.0524323	0.0740036	0.0118891	0.0141026	0.0301011	0.0301011	0.0301011	0.0301011	0.0184617	0.090194	0.0473628	0.340887	0.0277094	0.0300216	0.0300216	0.0134883	0.124529	0.0455618	0.0455618	0.0324039	0.0503694	0.124529	0.110401	0.0720157	0.0115351	0.0138589	0.0086548	0.0114821	0.0177521	0.0102233
GRB10	0.033209	0.033209	0.033209	0.0470824	0.033209	0.045787	0.0394202	0.155866	0.071033	0.193833	0.160553	0.175083	0.157085	0.233454	0.0359381	0.0411306	0.0421361	0.0387163	0.0842585	0.296815	0.296815	0.261118	0.20365	0.22865	0.242608	0.27008	0.229088	0.248734	0.108724	0.115777	0.17216	0.108724	0.103368	0.0749525	0.198073	0.219068	0.219068	0.204798	0.219068	0.198073	0.175018	0.187005	0.256904	0.189365	0.192438	0.0702241	0.0759107	0.0543013
RHEB	0.0330931	0.0330931	0.0330931	NA	0.0330931	NA	0.0239004	0.0109004	0.0814574	0.0654024	0.0654024	0.0654024	0.052366	NA	NA	NA	NA	0.0299243	NA	NA	NA	NA	NA	NA	NA	NA	NA	NA	0.123589	NA	NA	NA	NA	0.00844006	0.17691	NA	NA	NA	NA	0.17691	0.17691	0.17691	NA	0.239711	NA	NA	NA	NA
RPS6KB1	NA	NA	NA	0.0245368	NA	0.0243565	0.0345465	0.00177958	0.0693853	0.0451299	0.0269531	0.0182072	0.0310847	0.0212218	0.0466427	0.0373539	0.142541	0.0422896	0.0466427	0.0574241	0.0574241	NA	0.138304	0.138304	0.0389785	0.0389785	0.0389785	4.45112	NA	0.0688303	0.0688303	NA	NA	NA	0.193316	0.318734	0.318734	0.193316	0.29088	0.193316	0.193316	0.193316	0.0364408	0.0121169	0.0121169	0.168205	0.122156	0.0605621
LAMTOR3	0.0456847	0.0456847	0.0456847	NA	0.0456847	0.242957	0.211984	0.0764573	0.246542	0.195619	0.14968	0.195619	0.195619	0.194247	NA	0.0270042	NA	NA	NA	1.88957	NA	NA	0.0911151	0.191732	0.605847	NA	NA	NA	NA	0.0509235	0.0509235	NA	NA	NA	1.13028	NA	0.37951	NA	NA	0.750579	1.13028	NA	NA	NA	NA	0.0077421	0.0530538	NA
NPRL2	0.0513055	0.0513055	0.179317	0.0245174	0.179317	0.0351248	0.0394394	0.00486753	0.04356	0.00836304	0.0106768	NA	0.013996	0.00597586	0.057721	0.0166722	NA	0.119752	0.108612	0.0876881	0.0876881	0.0694707	0.0876881	0.0876881	0.0876881	0.0876881	0.0500632	0.0876881	0.0690561	0.115739	0.0876881	0.0690561	0.0589492	0.101593	0.0797028	0.0797028	0.0797028	0.0664983	0.0797028	0.148358	0.103582	0.0760458	0.0555783	0.0516667	0.0478277	0.0876881	0.066779	0.0226351
ATP6V1A	0.0723323	0.0723323	0.0723323	0.0616361	0.0723323	0.160786	0.0110096	0.0066384	0.0299309	0.0215723	0.0218732	0.0256292	0.0207433	0.0296703	0.033103	0.0312552	0.0455242	0.0422616	0.0587008	0.0686931	0.0686931	0.0687038	0.069239	0.0775221	0.0775221	0.0775221	0.0562271	0.0775221	0.0643092	0.0357056	0.0357056	0.0545477	0.0559921	0.0406173	0.0650173	0.0650173	0.0650173	0.0601199	0.139832	0.0949233	0.0650173	0.0617363	0.0602014	0.0650173	0.0650173	0.034152	0.0818802	0.0334874
ATP6V1B1	1.24559	0.966815	0.96683	0.967948	1.24559	0.972431	1.24247	0.627337	0.945425	0.637929	0.637234	0.63816	0.641242	1.25247	0.0401451	0.0468257	0.0440557	0.108757	0.0896538	0.949835	0.940293	1.85921	1.85176	1.25208	0.965846	0.941125	1.2468	1.24157	0.712824	1.07826	1.01762	0.816355	0.813268	1.00435	0.634493	0.788588	0.806444	0.688271	0.957963	0.562873	0.559941	0.632994	30.5171	0.957306	0.795742	1.8386	0.21257	0.0350819
LAMTOR2	NA	NA	NA	NA	NA	NA	NA	0	NA	0.0512491	0.0622757	NA	0.0622757	NA	NA	NA	NA	NA	0.0275262	NA	NA	0.0594682	NA	NA	NA	NA	NA	NA	NA	NA	NA	NA	NA	NA	NA	NA	NA	NA	NA	NA	NA	NA	NA	NA	NA	NA	0.124415	NA
RRAGC	0.0321573	0.0321573	0.0321573	0.0445707	0.0321573	0.0210197	0.0318376	0.00930027	0.0355353	0.0383846	0.0383846	0.0383846	0.0383846	0.0383846	0.0146037	0.0222221	0.0735109	NA	NA	0.0579043	0.0579043	NA	0.0878271	0.0879996	0.0431092	0.0431092	0.0344773	0.0431092	0.18601	0.0584525	0.0584525	0.18601	0.18601	0.247321	NA	NA	0.180419	NA	0.362577	NA	NA	NA	0.0279846	0.0411321	0.0411321	0.00761781	0.157102	0.0896687
AKT3	NA	NA	NA	0.0204749	NA	NA	NA	0.00154561	0.00977475	NA	0.0139943	NA	0.0156321	NA	0.0111194	0.0245172	0.0404576	0.0111139	NA	NA	NA	NA	0.013219	0.013219	0.0218423	0.0218423	0.013219	0.0218423	0.025518	0.0289907	0.0289907	0.025518	0.025518	0.0122497	0.656152	NA	NA	NA	NA	0.656152	0.656152	0.656152	NA	NA	NA	0.0105109	0.0533882	0.0301472
STK11	0.0749938	0.0839583	0.0839583	0.0746799	0.0839583	0.066837	0.08346	0.0680392	0.0894728	0.0808516	0.0756453	0.076025	0.066568	0.089749	0.102185	0.0565005	0.0507311	0.0553478	0.0443045	0.0436121	0.0454595	0.0359247	0.463871	0.0560933	0.0483611	0.0566531	0.0464385	0.0553257	0.0851149	0.0580138	0.0580138	0.0541541	0.0541541	0.0609546	0.0404531	0.0563505	0.0567388	0.0402717	0.0404531	0.0608138	0.0374002	0.0384679	0.0477398	0.0468941	0.0470129	0.0482457	0.118081	0.0328468
SGK1	0.0812611	0.0812611	0.0812611	0.0914916	0.0812611	0.0653653	0.142922	0.0745763	0.0747771	0.057166	0.0570261	0.0567539	0.0491894	0.142922	0.0182507	0.246243	0.256689	0.0145206	0.0275504	0.170593	0.170593	0.172025	0.243394	0.243394	0.173412	0.173412	0.243394	0.173412	0.0954489	0.162595	0.162595	0.0954489	0.101611	0.116457	0.134671	0.198921	0.128704	0.134671	0.134671	0.134671	0.134671	0.116628	0.0972617	0.107343	0.107343	0.140729	0.0187228	0.0157793
MAPKAP1	0.0534133	0.0534133	0.0534133	0.0380788	0.0534133	0.0287937	0.0610989	0.00673975	0.0310602	0.0596525	0.04414	0.0495557	0.046596	0.00996479	0.0578767	0.0595354	0.0670009	0.157039	0.0525743	0.0202413	0.0202413	NA	0.0931033	NA	0.0231566	0.0231566	0.0303238	0.0231566	0.0838847	0.0476821	0.0476821	0.144744	0.0975186	0.0886123	0.0380697	0.0380697	0.0380697	0.0511096	0.0380697	0.0380697	0.0380697	0.0575981	0.031027	0.043013	0.0284333	0.0628261	0.30917	0.0175152
PIK3CA	0.0156451	0.0156451	0.0156451	0.00971771	0.0156451	NA	0.0319294	0.0113907	0.0470343	0.0187555	0.0192118	0.0233087	0.0179822	0.0312841	0.0676607	0.0460273	0.0514927	0.0394071	0.0440309	NA	NA	0.0198277	0.0297104	NA	NA	NA	NA	NA	0.0419156	0.16432	0.00566904	0.0419156	0.0419156	0.00675491	NA	NA	5.55524	NA	0.192781	NA	NA	NA	0.00815474	NA	NA	0.012912	0.122749	0.0413124
WDR24	0.0536414	0.0216368	0.0536414	0.0417936	0.0536414	0.0355357	0.0305165	0.0166148	0.0279531	0.0280129	0.0283178	0.0244918	0.0234824	0.0278254	0.0420068	0.0447577	0.0371466	0.0419895	0.0398387	0.0486764	0.0486764	0.0548491	0.0340981	0.0345398	0.0392926	0.0413563	0.0377053	0.0991525	0.0421557	0.049234	0.049234	0.0459004	0.0408514	0.0465809	0.0367129	0.101532	0.101532	0.0407497	0.101532	0.0449068	0.0368973	0.0371406	0.0413864	0.0380663	0.0318336	0.0607698	0.0498411	0.0595444
SESN2	0.065498	0.065498	0.0791286	0.111983	0.122686	0.108306	0.044913	0.0170272	0.0362436	0.0433758	0.042938	0.0505513	0.0432152	0.0317726	0.220926	0.220445	0.223974	0.214369	0.205096	0.0716735	0.12058	0.0676457	0.0699428	0.0759413	0.0800642	0.0766148	0.0675994	0.0766148	0.189242	0.133595	0.0994192	0.189242	0.0791932	0.0949557	0.0557756	0.0842917	0.0842917	0.0546984	0.0957522	0.0557756	0.0481229	0.0423306	0.0621179	0.045178	0.0585182	0.0467878	0.222994	0.216128
PRKAA1	0.0133872	0.0133872	0.0133872	NA	0.0133872	NA	0.0450218	0.0125987	0.0278702	0.0193433	0.0179558	0.0217342	0.0197078	0.0263085	0.0768454	0.0868449	0.0580149	0.0642518	0.0918428	0.0107952	0.0107952	0.0420603	0.0236386	0.0236386	0.0130335	0.0130335	NA	0.0130335	0.0459419	0.228016	0.013051	0.0385297	0.0505986	0.0136698	0.0402566	0.0402566	0.079956	0.0402566	0.0402566	0.0402566	0.133455	0.0402566	0.0383784	0.0249083	0.0249083	0.0219851	NA	0.00878752
LAMTOR5	NA	NA	NA	NA	NA	0.407491	0.443281	0.006764	0.0360991	0.0688269	0.136391	NA	0.0679838	NA	0.135788	NA	NA	0.0259327	0.0974357	NA	NA	NA	NA	NA	0.0944741	0.0944741	0.0185926	0.0944741	0.0544068	NA	NA	0.0876149	0.0544068	NA	NA	NA	NA	NA	NA	NA	NA	NA	NA	NA	NA	0.0420005	NA	NA
EIF4E2	0.618993	0.618993	0.618993	0.389939	0.618993	0.389939	0.0377411	0	0.0218939	0.0462294	0.0639413	0.0615016	0.0512373	NA	NA	NA	NA	0.0171167	0.0344787	0.0349661	0.0349661	NA	NA	NA	NA	NA	0.138003	NA	0.0555326	0.0476286	0.0476286	0.0555326	0.0555326	0.0443796	0.151027	0.175691	0.175691	0.13845	0.175691	0.151027	0.237006	0.151027	NA	NA	NA	0.0178242	0.0568667	0.0568667
CAB39	0.0245892	0.0245892	0.0245892	NA	0.0245892	NA	0.0179791	0.00171415	NA	NA	0.0177209	NA	0.0171627	NA	0.022468	NA	NA	0.0139119	0.0146851	0.0518429	0.0518429	NA	0.19811	0.030603	0.030603	0.030603	0.030603	0.030603	NA	0.393489	0.116016	NA	NA	NA	0.18138	NA	NA	NA	NA	0.726047	NA	NA	0.0135782	0.00972263	0.00972263	0.00802227	NA	NA
IGF1R	0.199044	0.166274	0.199044	0.167581	0.199044	0.169081	0.196768	0.150544	0.163961	0.118411	0.117771	0.117953	0.117928	0.17241	0.0343141	0.0570512	0.0356534	0.0604055	0.0391572	0.191705	0.162111	0.190064	0.194564	0.170304	0.190689	0.190689	0.189636	0.157991	0.154835	0.203268	0.255745	0.161151	0.180027	0.195597	0.141175	0.151584	0.196398	0.147132	0.180841	0.128159	0.136726	0.133835	0.239387	0.151915	0.149675	0.356977	0.0370571	0.0282428
PDPK1	0.284738	0.266311	0.363335	0.249793	0.284738	0.244372	0.0687089	0.109301	0.0440026	0.121303	0.174687	0.121084	0.163756	0.16205	0.127638	0.14028	0.113417	0.0519947	0.0516717	0.151996	0.0954469	0.105439	0.0908571	0.0867426	0.0883293	0.0883293	0.082635	0.0883293	0.177559	0.107667	0.107667	0.109124	0.109124	0.0846565	0.107254	0.121577	0.168686	0.0991528	0.0955907	0.107254	0.107254	0.149306	0.0773375	0.0805362	0.080158	0.0848332	0.151823	0.151823
RPTOR	0.0190019	0.0173546	0.0190019	0.0161136	0.0190019	0.0184009	0.0168251	0.0282375	0.0116171	0.0275184	0.0290849	0.0268613	0.0332244	0.0382819	0.0297021	0.0227584	0.0234154	0.0154452	0.0217383	0.0325302	0.0327483	0.0272322	0.036528	0.0302388	0.0303586	0.0303586	0.0312703	0.0480708	0.0230796	0.0217747	0.0506917	0.0226292	0.023288	0.0303856	0.0306562	0.0414839	0.0395816	0.028974	0.0429829	0.0793552	0.0394037	0.0368824	0.0334193	0.0281421	0.0274674	0.0225282	0.0497452	0.0411374
AKT1	0.0238097	0.0238097	0.0238097	0.0228344	0.0361733	0.0253423	0.00428481	0.00427566	0.00888786	0.0164905	0.00954995	0.0093517	0.00830318	0.00442288	0.0307656	0.0247245	0.0165822	0.0230032	0.0204558	0.0337799	0.0397024	0.0337799	0.0150145	0.0139375	0.0130107	0.0130107	0.0170266	0.0130107	0.0236498	0.0174402	0.0174402	0.00731974	0.0106816	0.0132941	0.0240267	0.0343961	0.0343961	0.0143849	0.0343961	0.0348994	0.0225722	0.0328257	0.0518176	0.0204838	0.0104421	0.0138686	0.0119569	0.0275463
ATP6V1C2	0.0791412	0.0791412	0.0791412	0.0946989	0.0791412	0.104699	0.0728898	0.0443042	0.0782156	0.0810968	0.0743788	0.0640231	0.0709451	0.0613036	0.0619963	0.13963	0.187117	0.136139	0.159302	0.117763	0.12813	0.10121	0.0539633	0.061711	0.0585902	0.0697756	0.0625985	0.100322	0.130652	0.0604182	0.0604182	0.139053	0.105922	0.0684661	0.155893	0.202621	0.301398	0.119899	0.0840907	0.222463	0.139397	0.159005	0.0750373	0.0520447	0.181092	0.0200394	0.0909873	0.0897281
SKP2	0.293039	0.320739	0.293039	0.19967	0.293039	0.184415	0.272892	0.293221	0.225978	0.243385	0.268253	0.245184	0.250976	0.315737	0.184493	0.178932	0.191815	0.219102	0.178413	0.257827	0.23409	0.310243	0.202064	0.215104	0.249496	0.27777	0.208448	0.249496	0.218602	0.304445	0.304445	0.198893	0.221992	0.258785	0.296803	0.274531	0.274531	0.309395	0.255845	0.299741	0.303864	0.303864	0.25022	0.209577	0.215637	0.331079	0.174873	0.144647
PIK3R1	0.115543	0.112	0.122294	0.118528	0.122294	0.117371	0.0978213	0.107558	0.0940617	0.0994351	0.0966443	0.0992282	0.100827	0.122841	0.0655923	0.0641833	0.0266398	0.0313756	0.0260021	0.179282	0.163827	0.185494	0.161061	0.184534	0.187358	0.186483	0.185654	0.187358	0.0856928	0.104072	0.104072	0.0847057	0.0850324	0.0901349	0.142872	0.155513	0.165758	0.141491	0.157496	0.13446	0.152174	0.142334	0.177215	0.146736	0.137275	0.122505	0.0585958	0.0374584
TBC1D7	0.188445	0.191368	0.19085	0.111721	0.19085	0.0990696	0.222798	0.0637295	0.108492	0.112893	0.0889009	0.162861	0.0956497	0.126988	0.200059	0.232362	0.223054	0.170277	0.115929	0.13151	0.13151	0.136871	0.134144	0.135452	0.146051	0.146051	0.120133	0.146051	0.16942	0.137143	0.137143	0.13567	0.159346	0.182163	0.142069	0.136008	0.136008	0.136008	0.179524	0.142069	0.142069	0.142069	0.120568	0.111796	0.142091	0.106692	0.112379	0.128276
ATP6V1C1	5.72952	5.72952	5.72952	5.73417	5.72952	5.72149	3.83585	1.91605	2.88321	3.83919	2.31053	2.88589	2.31596	3.85241	0.0352397	0.0356187	0.0577811	0.0277312	0.0306652	3.85609	3.85609	5.75675	5.90469	3.96034	11.4232	11.4232	3.95196	5.80589	3.83484	5.72823	5.72823	3.83484	2.8807	3.83671	5.83253	6.01749	11.4232	5.72888	11.4232	5.83253	11.4232	5.74128	5.73784	3.82561	5.72185	5.71468	NA	0.0289924
DEPTOR	NA	NA	NA	0.0207439	NA	0.0269956	0.109089	0.00384462	0.0669903	0.219125	0.0596653	0.026956	0.0136491	0.0172131	0.0383162	0.0417852	0.0392893	0.0338641	0.0429074	0.0197172	0.0197172	0.0450119	0.0825672	0.00961232	NA	NA	0.0147636	NA	0.114396	0.113228	0.113228	0.114396	0.113228	0.0602642	0.46524	0.218974	0.193292	0.307778	0.276998	0.516224	0.465656	0.413745	0.0276289	0.0274403	0.104755	0.00431712	NA	0.029174
SEC13	0.121692	0.0521587	0.0521587	0.0369786	0.0521587	0.0387511	0.0507385	0.0220571	0.0409948	0.0234257	0.0246655	0.0398862	0.0264534	0.0286697	0.154773	0.163009	0.220346	0.163196	0.156537	0.0221652	0.0221652	0.0221652	0.0388459	0.158561	0.0904424	0.0333318	0.0388459	0.0904424	0.0269671	0.0922698	0.0285137	0.0544184	0.0302315	0.0264644	0.0411422	0.0411422	0.0411422	0.041287	0.0411422	0.0411422	0.0411422	0.0411422	0.0290757	0.0351745	0.0305008	0.0282684	0.169263	0.164569
PRKAA2	0.0404666	0.0404666	0.0404666	0.0635621	0.0404666	0.0775907	0.0362182	0.0148533	0.0337939	0.0402611	0.0401255	0.0416895	0.0320648	0.0394249	0.0877276	0.0374113	0.0804457	0.124674	0.134092	0.122956	0.14333	0.116133	0.0930569	0.0930569	0.0810442	0.0862009	0.073193	0.140668	0.153601	0.439747	0.129376	0.181492	0.116664	0.117397	0.123749	0.1244	0.128971	0.13977	0.132223	0.123749	0.123532	0.1182	0.0992617	0.13188	0.13188	0.112434	0.0410889	0.0240146
RICTOR	0.0844413	0.0563364	0.0563364	0.0531795	0.127015	0.0538592	0.0649809	0.0433782	0.0374063	0.0557562	0.0622126	0.0614525	0.0561757	0.0780516	0.0561331	0.0648873	0.0901464	0.076138	0.0766577	0.0700828	0.289351	0.0788048	0.0512475	0.0646175	0.0491437	0.052638	0.0387545	0.0460281	0.0590196	0.124131	0.0468644	0.0621705	0.0605804	0.048997	0.0680076	0.0547125	0.0547118	0.124928	0.0866956	0.072869	0.0492228	0.0733028	0.0481454	0.0326964	0.042839	0.0592777	0.0566337	0.0461049
MIOS	0.364087	0.303177	0.364087	0.295987	0.364087	0.295994	0.371936	0.259768	0.297067	0.228078	0.262522	0.227498	0.265225	0.36499	0.0455482	0.0429701	0.0330324	0.0685859	0.0775165	0.366156	0.308579	0.368701	0.370545	0.482078	0.478333	0.478333	0.364533	0.384397	0.243294	0.375924	0.313447	0.277811	0.324539	0.299849	0.367126	0.281144	0.284561	0.307514	0.316896	0.367126	0.367126	0.367126	0.366499	0.299406	0.309564	0.485335	0.0368306	0.0381035
TSC1	0.367722	0.341651	0.319278	0.333879	0.319278	0.290627	0.185223	0.126671	0.155365	0.162926	0.159564	0.171872	0.166979	0.13673	0.232914	0.202345	0.184994	0.354216	0.368293	0.196747	0.227171	0.175692	0.160891	0.151784	0.176797	0.157644	0.15115	0.228841	0.144621	0.136369	0.179082	0.137485	0.14497	0.201276	0.238398	0.287154	0.220639	0.210306	0.25508	0.239767	0.252353	0.277922	0.155631	0.175666	0.14036	0.154044	0.207694	0.171793
PRKCB	0.127662	0.127662	0.127662	0.176958	0.127662	0.120405	0.0690092	0.012331	0.0344665	0.0321893	0.0422879	0.0302025	0.0422879	0.0356332	0.0379728	0.0324718	0.0496987	0.0492108	0.0477146	0.067313	0.0358101	0.0292041	0.105487	0.0444494	0.0270662	0.0270662	0.0444494	0.0382272	0.0898512	0.0838915	0.0305581	0.0599887	0.0281743	0.0301125	0.0689437	0.0689437	0.0689437	0.0678884	0.163601	0.0689437	0.060429	0.0587831	0.024864	0.0637452	0.0637452	0.0177177	0.0467089	0.0448037
MLST8	0.109979	0.0141289	0.0141289	0.0141289	0.0141289	0.0141289	0.01204	0	NA	0.0296658	0.0333081	0.0301362	0.0278738	NA	0.0302568	0.0166553	0.0185035	0.0143161	0.017118	0.0162678	0.0162678	NA	0.0122697	0.0271356	0.00994235	0.00994235	0.0122697	0.00994235	NA	NA	NA	NA	NA	NA	NA	NA	NA	NA	NA	0.227502	NA	NA	0.00544267	0.011399	0.011399	0.00871726	0.0265983	0.00288659
SLC3A2	0.172557	0.153587	0.172557	0.249288	0.202333	0.284936	0.127983	0.280549	0.0834869	0.29429	0.328057	0.329852	0.330751	0.345767	0.341729	0.283952	0.344892	0.421878	0.408898	0.378542	0.456784	0.397237	0.307802	0.313712	0.326424	0.352716	0.346082	0.327775	0.267207	0.269307	0.226359	0.253606	0.175913	0.217189	0.300482	0.360171	0.360171	0.32732	0.360171	0.284188	0.323462	0.309133	0.399718	0.353817	0.361996	0.223029	0.166315	0.186812
DDIT4	0.14685	0.108465	0.108465	0.106766	0.108465	0.0959873	0.0540588	0.0345242	0.0498775	0.050844	0.0621192	0.0560257	0.0621192	0.0420525	0.0404737	0.0428175	0.0851003	0.0775881	0.0289072	0.0573823	0.0573823	0.032084	0.0627038	0.0438241	0.0421564	0.0421564	0.0344715	0.0421564	0.0359807	0.0699441	0.0699441	0.0916258	0.0743162	0.0385805	0.175683	0.141519	0.141519	0.159833	0.141519	0.175683	0.175683	0.1553	0.094855	0.134217	0.0948859	0.047988	0.0567965	0.0533445
IRS1	0.135223	0.139687	0.165338	0.0823847	0.191544	0.0865507	0.0430174	0.0560156	0.0465425	0.0670725	0.0789822	0.0721194	0.0710545	0.0618281	0.0726987	0.0675779	0.0716669	0.0889661	0.0815228	0.781989	0.804291	0.96454	0.636021	0.642803	0.666524	0.76608	0.749017	0.746548	0.614189	0.784315	0.766844	0.617662	0.693039	0.781079	0.42239	0.699529	0.650996	0.583324	0.64303	0.435379	0.474764	0.514707	0.924303	0.632146	0.643244	0.0676838	0.0864267	0.0862033
INSR	0.956892	1.26246	1.26246	0.966635	0.970465	0.961243	0.966933	0.670235	0.776106	0.508438	0.508475	0.510842	0.507378	0.79578	0.0532837	0.0485024	0.0482167	0.0369807	0.0255862	0.789399	0.662776	0.981923	0.498434	0.499779	0.528467	0.571975	0.568752	0.508485	0.559347	0.797403	0.669102	0.547701	0.59639	0.672734	0.351503	0.56908	0.512721	0.454792	0.502377	0.379859	0.37986	0.413787	0.661504	0.502043	0.501382	1.25866	0.0407735	0.038199
PIK3CD	0.150823	0.193171	0.193171	0.167336	0.15757	0.162567	0.0698853	0.0328883	0.0510127	0.0391826	0.0428533	0.038935	0.0440675	0.0547173	0.0368494	0.0417218	0.0348338	0.0311348	0.0358086	0.0426691	0.0441483	0.0438349	0.0284525	0.0257015	0.0319879	0.0319879	0.0244772	0.0303734	0.0318653	0.0378887	0.037786	0.0439804	0.0279039	0.0354082	0.0575137	0.0580425	0.0490476	0.0556527	0.0600243	0.0752671	0.0531349	0.06171	0.0348796	0.0435508	0.0545279	0.0463609	0.0391648	0.033321
PTEN	NA	NA	NA	0.0436168	NA	0.0473474	NA	0.0110239	0.0409241	0.0413331	0.0453457	0.0453457	0.0325008	0.039155	0.166793	0.0930004	0.166793	0.0676618	NA	NA	NA	NA	NA	NA	NA	NA	NA	NA	0.104155	0.101875	0.101875	0.104155	0.104155	0.109992	NA	NA	NA	NA	NA	NA	NA	NA	0.041099	0.0550568	0.0550568	0.018441	0.0477124	0.0273732
EIF4E1B	0.154926	0.0827374	0.0827374	0.123674	0.0827374	0.254728	0.0225546	0.0325981	0.156603	0.164148	0.226694	0.164387	0.199055	0.113783	0.241648	0.28817	0.255479	0.267787	0.261343	0.070227	0.070227	0.0570556	0.0671726	0.0771762	0.0493028	0.0493028	0.055782	0.0493028	0.192097	0.0941981	0.0941981	0.188386	0.101408	0.0737057	0.208845	0.211504	0.211504	0.166518	0.365875	0.17065	0.211504	0.407029	0.188887	0.199674	0.236894	0.100293	0.0755927	0.0886356
RNF152	0.165844	0.165844	0.165844	0.0991203	0.165844	0.0987932	0.0186795	0.00392035	0.0190283	0.0154866	0.0214349	0.0214618	0.0155095	0.0192124	5.75177	4.34513	4.34477	5.75976	5.75454	0.0254177	0.0254177	0.0534093	0.0488389	0.0771513	0.0297162	0.0297162	0.072551	0.0297162	0.0730232	0.057887	0.057887	0.0358174	0.0358174	0.0341932	0.055695	0.055695	0.055695	0.055695	0.055695	0.055695	0.0613008	0.109337	0.0363735	0.0999836	0.0708479	0.0124318	5.78615	5.7943
SLC38A9	0.436175	0.402717	0.535009	0.442134	0.568982	0.446864	0.379415	0.195386	0.32809	0.274452	0.242262	0.277098	0.242088	0.369758	0.292451	0.45961	0.439398	0.288635	0.278498	0.395365	0.381407	0.397329	0.2498	0.25495	0.380904	0.319948	0.285755	0.455101	0.225492	0.284799	0.354606	0.265982	0.263631	0.296196	0.546151	0.274759	0.295116	0.455248	0.409382	0.545545	0.537794	0.51872	0.370249	0.278558	0.284623	0.22553	0.31446	0.322398
ULK1	0.090478	0.0753196	0.088396	0.0877544	0.0773196	0.088396	0.103725	0.0571561	0.0827712	0.0617391	0.0614703	0.0638651	0.0620316	0.078104	0.0703174	0.0659264	0.0726353	0.0588585	0.0607103	0.0601883	0.0484587	0.0500761	0.048866	0.042874	0.0448483	0.0540302	0.041622	0.055854	0.0967706	0.215507	0.0712636	0.0865611	0.067266	0.0727524	0.0748916	0.0542954	0.0705532	0.0569751	0.0530058	0.0995483	0.0716632	0.0674065	0.0492707	0.0401873	0.0467116	0.0640739	0.125204	0.0978485
EIF4EBP1	0.172999	0.172999	0.172999	0.286186	0.200702	0.234706	0.159092	0.0728875	0.143675	0.204746	0.165703	0.147951	0.149114	0.158177	0.178505	0.151852	0.356124	0.12012	0.117851	0.07736	0.07736	0.136202	0.080655	0.080655	0.177681	0.177681	0.107264	0.177681	0.233925	0.279953	0.195723	0.195486	0.174049	0.213009	0.190509	0.172392	0.172392	0.172392	0.161144	0.190509	0.190509	0.159814	0.10343	0.0986063	0.0757051	0.181044	0.266143	0.105966
LAMTOR4	0.0981925	0.0981925	0.0981925	0.11895	0.0981925	0.163821	0.11685	0	0.0869067	0.130442	0.115164	0.130442	0.142994	0.0618035	0.190559	NA	NA	0.0701255	NA	0.195289	0.195289	NA	1.00084	1.00084	1.00084	1.00084	1.00084	1.00084	0.124021	0.171067	0.171067	0.124021	0.124021	0.247978	NA	NA	NA	NA	NA	NA	NA	NA	0.119548	0.100646	0.0784106	NA	0.150532	0.150532
MTOR	0.236337	0.22375	0.236337	0.218012	0.226643	0.217762	0.289139	0.157988	0.215797	0.157337	0.157343	0.159758	0.15812	0.224184	0.02061	0.0275761	0.0181136	0.0179449	0.0187283	0.215397	0.215397	0.216446	0.173293	0.14634	0.216828	0.216828	0.173413	0.177716	0.152172	0.18328	0.216085	0.143294	0.161817	0.182417	0.169356	0.189645	0.203165	0.226137	0.198829	0.185039	0.155866	0.181156	0.285122	0.216569	0.217532	0.28566	0.0803693	0.0235372
AKT1S1	0.0877033	0.0877033	0.0877033	0.129715	0.0877033	0.104719	0.0944529	0.0372403	0.117899	0.0661325	0.0901273	0.0837238	0.0697749	0.119116	0.167843	0.243019	0.17609	0.159914	0.0900587	0.059507	0.059507	0.100782	0.0564904	0.0564904	0.0461054	0.0461054	0.0887766	0.0461054	0.212624	0.0698221	0.0825187	0.215479	0.219489	0.178188	0.307167	0.0616206	0.0616206	0.0800941	0.0616206	0.307167	0.0867614	0.0867614	0.0808086	0.0792075	0.0785012	0.117634	0.545265	0.125987
ATP6V1G2	0.249892	0.249892	0.249892	0.0276734	0.249892	0.224621	0.0312333	0.00667593	0.0389711	0.0227025	0.0385737	0.0268844	0.0358835	0.0326495	0.186383	NA	0.338546	0.0399477	0.0519939	0.24539	0.24539	0.247531	0.367964	0.236619	0.218631	0.218631	0.166591	0.218631	0.156943	0.194513	0.194513	0.156943	0.129156	0.17757	0.267114	0.267114	0.267114	0.267114	0.267114	0.267114	0.267114	0.267114	0.406176	0.227005	0.227005	0.0285562	0.0490971	0.103879
FNIP1	0.651487	0.595961	0.689209	0.578638	0.689209	0.572331	0.673188	0.471284	0.568419	0.425733	0.445625	0.429208	0.455153	0.682946	0.165174	0.155237	0.179083	0.292453	0.298504	0.500097	0.597526	0.613276	0.435956	0.44066	0.564033	0.586429	0.494862	0.520584	0.404928	0.553744	0.511422	0.415329	0.467081	0.536767	0.463354	0.585181	0.460798	0.517841	0.49715	0.430301	0.458741	0.455377	0.619821	0.479674	0.473929	0.784898	0.165805	0.136799
CASTOR1	0.0404262	0.0404262	0.0404262	0.0368888	0.0404262	0.0121741	0.139513	0.0244075	0.0542268	0.0735843	0.0860067	0.0624098	0.0738216	0.0548239	0.0295409	0.0574053	0.0429921	0.101632	0.0278145	0.0666968	0.0666968	0.0641391	0.049125	0.0958924	0.053453	0.053453	0.0520265	0.053453	0.0995434	0.107858	0.0764277	0.0954537	0.0842971	0.0900172	0.0641708	0.121863	0.121863	0.0631729	0.16392	0.0641708	0.0641708	0.0637664	0.060413	0.0459449	0.0459449	0.0529503	NA	0.0354429
STRADA	0.166993	0.125782	0.166993	0.191288	0.166993	0.213459	0.0773375	0.12505	0.101931	0.134446	0.122847	0.144902	0.136899	0.170535	0.106083	0.111532	0.145163	0.0601696	0.0835131	0.101713	0.101713	0.103498	0.0951482	0.110951	0.102927	0.102927	0.0969214	0.102927	0.0943342	0.113018	0.113018	0.0931259	0.0946119	0.127652	0.136595	0.070581	0.152535	0.067694	0.0793443	0.171505	0.140706	0.113284	0.0617313	0.0557947	0.0612957	0.080626	0.117457	0.110592
