# Supplementary material for: Evolutionary analysis of the mTOR pathway provide insights into lifespan extension across mammals
Source: BMC Genomics. 2023 Aug 15;24:456. doi: 10.1186/s12864-023-09554-4 (PMC10426088; doi:10.1186/s12864-023-09554-4)
Supplement: Supplementary file 2 — Additional file 2: Table S1. Longevity-associated traits of 48 mammals used in the present study. Table S2. Positively selected genes identified based on the branch-site model of PAML in mTOR pathway. Table S3. Genes inferred to be under positive selection using BUSTED models in mTOR pathway. Table S4. Selective pressure analyses of mTOR pathway genes by site model. Table S5. Results of selective pressure analyses of random-set genes. Table S6. Root-to-tip ω of mTOR pathway genes used in this study. Table S7. Summary of mTOR pathway genes with a root-to-tip dN/dS significantly correlated with maximum lifespan (MLS), longevity quotient (LQ), body mass (BM). Table S8. Random-set genes correlated with longevity associated traits and root-to-tip ω values of random-set genes. Table S9. Longevity-associated traits of other species with the same convergent sites as the long-lived species in this study. Table S10. Protein domains of convergent amino sites. Table S11. List of mTOR pathway genes used in the present study. Table S12. Random-set genes list. [file 12864_2023_9554_MOESM2_ESM.zip › Table S8.xlsx]

## Sheet: S8.1
Table S8.1 Summary of random-set genes with a root-to-tip dN/dS significantly correlated with maximum lifespan (MLS), longevity quotient (LQ), body mass (BM)
formula	R2	Lambda(λ)	Coefficients	AIC	p value	p value.robust
BM ~ CDC37L1	0.186	1	4.7908	143.635	0.007849	0.003973

## Sheet: S8.2
Table S 8.2 root to tip value of random-set genes
	AATF	ACBD3	ACIN1	ACLY	ACOT8	ACOX1	ACSS2	ACTR1B	ACTR8	ADSL	AKTIP	ALG9	ANAPC5	ANP32E	AP2A2	AP3D1	AP5M1	APH1A	ARF5	ARFGAP2	ARFIP1	ARHGEF40	ARIH2	ARL8A	ARMC5	ARPC2	ASCC3	ATG2B	ATP2C1	ATP6V1D	ATXN2L	AUH	AXIN1	AZIN1	B4GALT3	B4GALT7	BAG6	BPGM	BRD9	BRF2	BSDC1	C17orf49	C5orf24	C6orf62	CAPN7	CAPZA2	CAPZB	CC2D1B	CCDC25
Homo_sapiens	0.150191	0.233904	0.983969	0.0304138	0.160607	0.115453	0.135657	0.0119632	0.0492797	0.393799	NA	0.0520615	0.0535969	0.0932721	5.79542	0.117323	0.142176	0.0996214	NA	0.0641792	1.86137	0.427207	0.375631	NA	0.176531	NA	0.245015	0.258241	0.12807	0.0254332	0.13012	0.209059	0.05906	0.270905	0.324638	0.0476787	0.494702	0.247741	0.118861	0.899595	0.15126	NA	0.0549497	0.0736049	0.122154	0.0582556	NA	0.13307	0.0833478
Gorilla_gorilla	0.150191	0.379747	0.238344	0.0304138	0.160607	0.113448	0.0748584	0.0119632	0.0492797	0.0447269	NA	0.0520615	0.100218	0.0932721	5.79542	0.117323	0.194791	0.0996214	NA	0.0641792	1.86137	0.304649	0.0508612	NA	0.288595	NA	0.233358	0.106386	0.0227325	0.0254332	0.13856	0.209059	0.0530529	0.270905	0.401444	0.0476787	0.166186	0.20008	0.118861	0.920439	0.20913	NA	0.223153	0.0736049	0.122154	0.0582556	NA	0.13307	0.0833478
Pan_troglodytes	0.271779	0.233904	0.196153	0.0304138	0.160607	0.113448	0.0860109	0.0119632	0.062523	0.0447269	NA	0.0520615	0.0535969	0.0932721	5.79542	0.117323	0.142176	0.0996214	NA	0.0641792	1.86137	0.512928	0.0508612	NA	0.199647	NA	0.234401	0.087879	0.0227325	0.0254332	0.138732	0.209059	0.0530529	0.270905	0.401444	0.0476787	0.401592	0.20008	0.118861	0.899595	0.213948	NA	0.0549497	0.0736049	0.122154	0.0582556	NA	0.13307	0.0833478
Otolemur_garnettii	0.235549	0.115448	0.176086	0.024444	0.267692	0.0586684	0.0740889	0.0596904	0.0265406	0.11209	0.0610543	0.129557	0.0797438	0.100594	3.91151	0.0962205	0.179141	0.139612	NA	0.0516151	1.41807	0.252235	0.0657608	NA	0.17174	0.0507318	0.208622	0.0972739	0.0642893	0.0410189	0.12734	0.151071	0.0746187	0.0903094	0.413361	0.0726859	0.139856	0.336609	0.0433082	0.892322	0.139608	0.0950312	0.0903459	NA	0.0831107	0.116727	0.0562823	0.136209	0.0258567
Pan_paniscus	0.150191	0.233904	0.196153	0.0304138	0.160607	0.113448	0.0860109	0.0119632	0.062523	0.0447269	NA	0.0520615	0.0535969	0.0932721	5.79542	0.117323	0.142176	0.0996214	NA	0.0641792	1.86137	0.384641	0.0508612	NA	0.176531	NA	0.36139	0.345877	0.0227325	0.0254332	0.138732	0.209059	0.0530529	0.270905	0.401444	0.0476787	0.401592	0.20008	0.118861	0.899595	0.213948	NA	0.0549497	0.0736049	0.122154	0.0582556	NA	0.13307	0.0833478
Microcebus_murinus	0.219124	0.146444	0.1864	0.0235444	0.263968	0.140266	0.0719062	0.10655	0.0478423	0.0937516	NA	0.107791	0.0962791	0.092726	3.91488	0.101876	0.184569	0.0526187	NA	0.0910981	1.39977	0.274432	0.119758	NA	0.126062	NA	0.19416	0.0972503	0.0656914	0.0264965	0.130971	0.187789	0.0813819	0.137937	0.422591	0.0685038	0.151517	0.443875	0.0240227	0.878436	0.151939	NA	NA	0.0606073	0.109269	0.0866103	0.0562823	0.166412	NA
Heterocephalus_glaber	0.274795	0.152064	0.172102	3.48708	0.0947779	0.248021	0.0791677	0.0226687	0.0458308	0.177994	0.0453197	0.401013	NA	0.227412	3.89005	0.150218	0.163643	0.0571908	NA	0.149688	2.67288	0.105473	NA	NA	0.166768	NA	0.295474	0.133165	0.134233	0.39194	0.29437	0.395896	0.0549368	0.35429	0.61772	0.0897821	0.147533	0.209261	0.105162	1.64254	0.162463	NA	0.0549549	NA	0.034343	0.0952704	NA	0.291947	NA
Nannospalax_galili	0.0270486	0.0148388	0.0490863	0.0298543	0.577867	0.180318	0.0826655	0.0879861	0.0139264	0.0614318	0	0.144603	0.037266	0.01001	1.95101	0.03806	0.0989373	0.0181422	0.0626335	0.0604753	0.978654	0.0340503	0.0300759	0	0.104565	0.095361	0.153585	0.0834788	0.0601871	0.00363285	0.0918462	0.171818	0.0120504	0.119305	0.196767	0.00531162	0.0906227	0.105679	0.0569267	0.617816	0.077151	0.0450987	0.099312	0.114877	0.0114803	0	0	0.101793	1.59275
Cavia_porcellus	0.500475	0.0279567	0.137119	NA	0.345996	1.86029	0.0863017	0.0282359	0.00960753	0.122012	NA	0.404175	0.154697	0.100501	3.87857	0.156435	0.151407	0.0180613	NA	0.147787	2.85093	0.155119	0.0122782	NA	0.209958	NA	0.276455	1.33778	0.114935	0.0252998	0.235373	0.232615	0.0432955	0.14011	0.571518	0.0365978	0.0657471	0.221173	0.0615053	1.17431	0.14143	0.253603	0.0319117	0.246597	0.0551981	0.0863979	0.0402274	0.285943	0.160968
Microtus_ochrogaster	0.120472	0.162287	0.117674	0.100485	0.26339	0.206027	0.107778	0.084888	0.0308086	0.222873	NA	0.225187	0.129753	0.0290884	3.88155	0.116901	0.225605	0.0598595	NA	0.158167	1.48826	0.0648289	0.069598	NA	0.162691	0.549007	0.228254	0.1767	0.126852	0.585912	0.155587	0.17461	0.0588229	0.241376	0.598916	0.0884961	0.17416	0.141831	0.131932	0.955735	0.0999522	0.19829	0.196369	NA	0.0324629	NA	1.34021	0.245709	3.32394
Mus_musculus	0.283896	0.162135	0.307202	0.0762991	0.150625	0.444691	0.216196	0.0447819	0.0406386	0.100548	NA	0.285635	0.0987076	NA	3.9141	0.422912	0.300592	0.104941	NA	0.283745	1.95039	0.725995	0.246208	NA	0.222022	2.70669	0.287255	0.205903	0.175431	0.504498	0.237248	0.195806	0.615673	0.519241	0.603525	0.136618	0.236816	0.214665	0.688846	1.07685	0.380362	0.144581	0.161549	0.0399577	0.139914	0.904204	NA	0.327419	4.78733
Mesocricetus_auratus	0.150644	0.162287	0.368182	0.0762991	0.24011	0.397197	0.153047	0.0447819	0.0406386	0.185857	NA	0.319677	0.0998152	0.882518	3.90659	0.400388	0.260169	0.115792	NA	0.626499	1.95039	0.249572	0.251882	NA	0.247596	1.87492	0.322349	0.218041	0.143409	0.418463	0.157575	0.195806	0.640968	0.318262	0.609415	0.0591901	0.241648	0.335871	1.72672	1.10044	0.386917	0.19829	0.201867	0.797997	0.119073	0.40969	1.53656	0.327419	4.78733
Rattus_norvegicus	0.0750554	0.195697	0.0877627	0.0561244	0.216063	0.207371	0.108528	0.0481764	0.0306734	0.0779	NA	0.210652	0.123999	NA	3.8824	0.0801914	0.270629	0.0558573	NA	0.139566	1.49529	0.0568716	0.0690004	NA	0.136985	0.0193613	0.229245	0.185979	0.1255	0.628794	0.148535	0.219473	0.0597612	0.397098	0.63499	0.0189979	0.165503	0.14218	0.119553	0.952708	0.100277	0.166755	0.166634	0.185044	0.0226557	0.0215396	NA	0.249266	4.78733
Marmota_marmota_marmota	0.10245	0.157418	0.200413	0.0232466	0.317298	0.22706	0.0633712	0.0466846	0.0645743	0.0618731	NA	0.415616	0.120713	0.109985	3.90313	0.076006	0.606314	0.0376722	0.397741	0.134866	2.67289	0.180244	0.138318	NA	0.140263	0.602576	0.258194	0.10084	0.133503	0.0249877	0.166367	0.248837	0.041371	0.120169	0.578018	0.0704782	0.240534	0.400363	0.162085	1.63275	0.206709	0.105828	0.12388	0.206217	0.0665972	0.0520883	0.0219482	0.312637	0.164082
Loxodonta_africana	1.1883	0.133403	1.31621	1.52166	0.152505	0.285295	0.10902	0.0395735	0.0219621	0.100088	0.0312179	1.30301	0.025855	0.255263	4.7667	0.151354	0.242325	0.0514302	NA	0.0657097	0.102962	0.0886304	0.0299365	NA	0.144131	0.0955633	0.869007	0.11989	0.0282598	0.0129288	0.362937	0.0227108	0.0587504	0.136589	0.479644	0.0550086	0.319416	0.0725878	0.135287	0.692565	0.257599	0.118263	0.268975	NA	0.0476605	0.0807383	NA	0.0480368	0.277573
Procavia_capensis	1.09033	0.2075	1.13036	1.53564	5.59877	0.491142	0.177822	0.447577	0.0417917	0.235835	NA	0.953024	0.321258	0.0649475	2.8433	0.0833259	0.164254	0.119121	NA	0.233856	0.169442	0.141626	0.207637	NA	0.27952	0.0612403	0.685216	0.134897	0.0268505	0.0187252	0.387962	0.427658	0.509378	0.149739	0.353376	0.0318593	0.33403	0.118031	0.147315	0.931431	0.366797	0.0548544	0.264899	0.043094	0.039939	NA	NA	0.118339	0.278582
Trichechus_manatus_latirostris	1.14508	0.15353	1.11975	1.50432	0.239548	0.253846	0.180064	NA	0.0403329	0.0351486	NA	0.956395	0.272451	0.0625196	2.84044	NA	0.20507	NA	NA	0.162268	0.0265172	0.0670517	0.168749	NA	0.0810724	0.634092	0.694485	0.108199	0.0422775	0.523856	0.367476	0.555221	0.508878	0.126872	0.324424	0.0309477	0.326733	0.0775371	0.0264696	0.94532	0.244791	0.128313	0.235917	0.0552501	0.0492247	NA	NA	0.103039	0.278582
Echinops_telfairi	1.15449	0.176874	1.05239	1.02992	0.138015	0.183779	0.0794976	0.050027	0.0362213	0.0340605	0.228022	0.910109	0.0298109	0.241205	3.18252	0.201524	0.374851	0.0392964	0.174172	0.0469173	0.0790083	0.0932549	0.0635162	NA	0.148335	0.0955633	0.606973	0.0933005	0.0539748	0.021948	0.397771	0.113885	0.050724	0.204511	0.099388	0.0438024	0.252584	0.0352034	0.0190895	0.605197	0.209223	0.130555	0.224907	0.0406737	0.084224	0.0363676	NA	0.13443	0.183818
Orycteropus_afer_afer	1.11687	0.139736	1.04769	1.03335	0.146393	0.189312	0.10274	0.0371765	0.0403424	0.0691593	0.0373819	0.892949	0.0352739	0.340055	3.18267	0.0529142	0.370536	0.0386834	NA	0.0318001	0.133301	0.12707	0.0214243	NA	0.118445	0.0955633	0.620196	0.160123	0.062082	0.0500369	0.36958	0.111296	0.0756789	0.161642	0.0762884	0.03602	0.251474	0.144525	0.151192	0.521801	0.163066	0.16867	0.273398	0.0717225	0.0938798	NA	NA	0.153095	0.177937
Equus_caballus	0.282602	0.268308	0.262215	0.15305	0.244056	0.30162	0.247227	0.0324815	0.0911099	0.140213	0.0623143	0.0771267	0.147426	0.0251351	2.35968	0.176633	0.307856	0.0704298	NA	0.175665	2.68987	0.199051	0.0152853	NA	0.267953	NA	0.227012	0.258373	0.215105	0.0480098	0.184968	NA	0.0509099	0.470466	0.0781723	0.169618	0.352081	0.17672	0.108885	1.09621	0.36642	0.281006	NA	NA	0.327974	NA	NA	0.271473	0.120852
Equus_asinus	0.231068	0.198748	0.287397	0.15305	1.26415	0.0931798	0.241615	0.0324815	0.0911099	0.162557	0.226946	0.193376	0.147426	0.0251351	2.35968	0.153389	0.307037	0.0704298	NA	0.175665	2.68987	0.177149	0.0152853	NA	0.354696	NA	0.25018	0.143463	0.215105	0.0480098	0.184968	NA	0.0509099	0.518491	0.0781723	0.0473134	0.299072	0.174462	0.108885	1.10844	0.358763	0.212144	NA	NA	0.0422959	NA	NA	0.113578	0.120852
Ceratotherium_simum_simum	0.214559	0.22259	0.282801	0.15604	0.0771253	0.251438	0.156569	0.00843982	0.100619	0.0497758	0.327608	0.0777488	0.168849	0.0990701	2.36335	0.126901	0.365377	NA	NA	0.157267	2.69445	0.220066	0.311917	NA	0.3719	NA	0.32667	0.13194	0.210072	0.0185819	0.0789177	0.582817	0.0722068	0.403562	0.0540764	0.0430829	0.426813	0.091695	0.121948	1.10684	0.416817	0.201251	0.203517	NA	0.0947739	0.07221	NA	0.0791633	0.120852
Ursus_maritimus	0.205094	0.159246	0.20542	0.119455	0.27672	0.12757	0.173618	NA	0.0844424	0.0743693	0.338452	0.0731683	0.12146	0.148967	3.53416	0.0700024	0.300842	NA	NA	0.110568	2.68588	0.112362	0.0295841	NA	0.0947488	NA	0.209012	0.11493	0.0641338	NA	0.0644852	0.0305344	0.0522342	0.324053	0.139575	0.0206756	0.202163	0.199389	0.0856483	0.929794	0.223697	0.568138	0.114908	NA	0.0417712	NA	NA	0.182067	0.120852
Ailuropoda_melanoleuca	0.171446	0.169239	0.205316	0.118113	0.367764	0.108834	0.123581	NA	0.0915246	0.544563	0.338452	0.147631	0.116454	0.127601	3.53416	0.0700024	0.263542	NA	NA	0.0913145	2.68588	0.140545	0.188779	NA	0.122811	NA	0.223537	0.12834	0.072572	NA	0.0669359	0.0305344	0.0712565	0.426066	0.0566094	0.0206756	0.245655	0.215822	0.0856483	0.78758	0.236656	0.0813869	0.186526	NA	0.0417712	NA	NA	0.176764	0.120852
Felis_catus	0.227776	0.147612	0.234398	0.159124	0.25272	0.331149	0.260418	NA	0.0915246	0.0483131	0.191671	0.0741799	0.10312	0.0389743	2.35806	0.0902473	0.312137	NA	NA	0.146364	2.63949	0.146982	0.0295841	NA	0.253461	0.0681772	0.23857	0.126949	0.0459534	NA	0.045498	0.0244923	0.0882342	0.345332	0.0116259	0.035655	0.236313	0.0712948	0.0847797	0.905318	0.29615	0.0862516	0.0406315	0.0551553	0.0868521	NA	NA	0.199308	0.0885205
Panthera_pardus	0.268456	0.217123	0.174513	0.136253	0.25272	0.0803567	0.169572	NA	0.0915246	0.088546	0.191671	0.0741799	0.10312	0.0389743	1.78158	0.13522	0.312137	NA	NA	0.146364	2.63949	0.162548	0.0295841	NA	0.18745	0.0681772	0.23012	0.125822	0.0459534	NA	0.045498	0.0244923	0.050925	0.405038	0.0116259	0.035655	0.243601	0.154302	0.0847797	0.900225	0.245114	0.0862516	0.0406315	0.0551553	0.0266411	NA	NA	0.199308	0.0885205
Canis_familiaris	0.17326	0.150828	0.199453	0.115019	0.0956448	0.135307	0.137135	0.0113008	0.0642624	0.151917	0.338452	0.0798729	0.100188	0.258348	3.53416	0.104609	0.3163	0.0693016	NA	0.116906	1.81211	0.136333	0.0295841	NA	0.106953	NA	0.222166	0.124012	0.05062	NA	0.0562112	0.14857	0.0384408	0.392583	NA	0.0390772	0.24442	0.215671	0.0747219	0.921015	0.235428	0.0813869	0.0923643	NA	0.0417712	NA	NA	0.176581	0.0780548
Acinonyx_jubatus	0.246186	0.169185	0.17372	0.159124	0.256293	0.155421	0.169572	NA	0.0915246	0.0630487	0.191671	0.165778	0.10312	0.0389743	1.84118	0.070849	0.312137	NA	NA	0.146364	2.63949	0.176565	0.0295841	NA	0.237388	0.0681772	0.229514	0.144534	0.0459534	NA	0.064677	0.0244923	0.0882342	0.405038	0.0116259	0.035655	0.253904	0.0409802	0.0847797	0.910949	0.269537	0.0862516	0.0406315	0.0551553	0.0266411	NA	NA	0.199308	0.0885205
Myotis_brandtii	0.20513	0.229561	0.28717	0.0521522	0.313405	0.305271	0.173006	0.033639	0.0653152	0.0755196	0.675288	0.0815059	0.0612634	0.347148	1.43092	0.237051	0.324108	0.154037	NA	0.177514	1.49963	0.155765	0.0993001	129.653	0.312899	0.380883	0.18641	0.168034	0.121276	0.635097	0.144153	0.123881	0.0921055	0.460261	0.0719017	0.169315	0.21684	0.26857	0.1684	0.667723	0.280636	NA	0.285365	0.0727119	0.0623375	0.187597	0.052984	0.141751	0.0854484
Pteropus_vampyrus	0.112396	0.119555	0.336913	0.0399675	1.23844	0.425411	0.416787	0.0213819	0.100328	0.169789	NA	0.10787	0.0664269	0.0737355	2.3703	0.149859	0.486112	0.151912	NA	0.138613	1.9807	0.176661	0.0775576	0.0550351	0.297816	NA	0.223221	0.179614	0.228975	NA	0.134767	0.139878	0.0532237	0.553728	0.10204	0.094632	0.370985	0.129416	0.222729	0.90806	0.311816	0.0755506	0.0550635	NA	0.0285223	NA	NA	0.165257	0.0990361
Pteropus_alecto	0.112396	0.108685	0.279869	0.0399675	1.23844	0.491802	0.161581	0.0213819	0.0720595	0.237675	NA	0.10787	0.0664269	0.0737355	2.3703	0.149859	0.494004	0.151912	NA	0.138613	1.9807	0.135498	0.0775576	0.0550351	0.392208	NA	0.261553	0.188685	0.130001	0.153563	0.267137	0.139878	0.0532237	0.455546	0.0604464	0.094632	0.463553	0.129416	0.196451	0.891801	0.384389	0.0755506	0.0550635	NA	0.0285223	NA	0.0893065	0.165257	0.0990361
Myotis_myotis	0.249997	0.196892	0.237471	0.0521522	0.237196	0.290901	0.146157	0.033639	0.0653152	0.0755196	0.934953	0.0760999	0.0612634	0.347148	1.19472	0.27779	0.320069	0.152978	NA	0.177514	1.49963	0.142763	0.0993001	NA	0.282994	NA	0.18283	0.168646	0.137988	0.77949	0.160624	0.123881	0.0867619	0.459145	0.0753941	0.154272	0.22547	0.203392	0.168832	0.755571	0.241448	NA	0.360059	0.0727119	0.0651453	0.187597	0.052984	0.129591	0.0854484
Eptesicus_fuscus	0.236215	0.215982	0.236069	0.0550439	0.325436	0.314109	0.167222	0.033639	0.0803909	0.078144	0.305826	0.0909351	0.0587075	0.313113	1.77899	0.246137	0.37109	0.13828	NA	0.0883653	1.21116	0.136333	0.0644874	NA	0.236506	NA	0.223699	0.190252	0.14054	0.77949	0.166318	0.0891032	0.0580175	0.623851	0.0710981	0.102355	0.25781	0.226016	0.168832	0.779509	0.275515	0.12792	0.656087	0.0727119	0.0832041	0.187597	0.052984	0.103885	0.0854484
Molossus_molossus	0.339936	0.292755	0.231263	0.0408217	0.263982	0.433952	0.161785	0.0374966	0.0724634	0.0630127	0.166843	0.108545	0.0732016	0.405418	1.77454	0.141039	0.410676	0.237133	0.0216946	0.0850091	1.52044	0.114832	0.0575001	NA	0.20093	NA	0.231715	0.217028	0.091014	1.13531	0.150517	0.10581	0.0329052	0.552345	0.0877134	0.11133	0.293517	0.085107	0.180738	0.938711	0.3261	0.0534544	0.104809	0.0471795	0.0707814	0.187597	NA	0.162238	0.113745
Orcinus_orca	0.357425	0.280207	0.218438	0.143035	0.163467	0.443842	0.217104	0.0767748	0.109404	0.207245	NA	0.177526	0.213195	0.0735492	1.2417	0.229088	0.407984	0.2335	0.0138912	0.144926	1.39055	0.174515	0.126269	NA	0.566057	NA	0.214032	0.120932	0.122802	0.120145	0.238526	0.0587485	0.266108	0.366284	0.0855417	0.0616121	0.220339	0.504638	0.181697	0.826131	0.45747	NA	0.316126	NA	0.150154	0.237786	NA	0.164501	0.0759347
Balaena_mysticetus	0.311658	0.197167	0.281197	0.146653	0.152186	0.326612	0.144605	0.0422131	0.103875	0.198684	NA	0.225641	0.145242	0.0828415	1.43014	0.188729	0.388426	0.161731	0.0227848	0.121634	1.37374	0.122825	0.381881	NA	0.0565057	0.0443381	0.220246	0.133988	0.103717	0.344505	0.181184	0.150708	0.20656	0.53054	0.0904398	0.0575418	0.249356	0.0834517	0.111664	0.810816	0.258576	NA	0.316126	NA	0.0294751	0.167002	NA	0.161576	0.0636784
Megaptera_novaeangliae	0.462631	0.166566	0.296545	0.169799	0.103897	0.326612	0.143564	0.106567	0.12571	0.204572	NA	0.224296	0.345604	0.397733	1.4382	0.189128	0.352449	0.2335	NA	0.174114	1.81117	0.140468	0.212661	NA	0.579792	NA	0.227457	0.154661	0.137351	0.0555427	0.180028	0.283246	0.266108	0.636675	0.164269	0.0616121	0.249841	0.0993295	0.218134	0.726291	0.677717	NA	0.316126	NA	0.164374	0.237786	NA	0.230508	0.0759347
Physeter_catodon	0.401177	0.231834	0.313051	0.175448	0.1465	0.405035	0.173949	0.0470418	0.117127	0.146525	NA	0.173816	0.169973	0.0735492	1.22348	0.172467	0.459574	0.2335	NA	0.144926	1.18469	0.132171	0.147983	NA	0.440692	0.396249	0.223029	0.136523	0.0999992	0.0555427	0.165893	0.0587485	0.266108	0.564465	0.164762	0.0616121	0.234621	0.151929	0.109531	1.01355	0.238591	0.19089	0.316126	NA	0.0973942	0.237786	NA	0.305744	0.0759347
Balaenoptera_acutorostrata_scammoni	0.354176	0.144964	0.418601	0.186262	0.103897	0.301572	0.160526	0.106567	0.257628	0.204572	NA	0.173816	0.173453	0.0735492	1.47511	0.212088	0.380981	0.2335	NA	0.167295	1.39742	0.443735	0.212661	NA	0.582387	NA	0.238711	0.151375	0.0976604	0.0555427	0.232376	0.177466	0.271571	0.397663	0.17113	0.108398	0.219946	0.162062	0.116497	0.796434	0.74456	NA	0.316126	NA	0.0577515	0.214038	NA	0.189746	0.0759347
Tursiops_truncatus	0.406194	0.280207	0.251976	0.143035	0.163467	0.38961	0.201756	0.0767748	0.109404	0.200307	NA	0.213502	0.216212	0.0735492	1.2417	0.212088	0.376151	0.2335	NA	0.144926	1.39055	0.175851	0.126269	NA	0.496686	NA	0.234209	0.123035	0.122802	0.120145	0.238526	0.0587485	0.266108	0.357276	0.0855417	0.0616121	0.240488	0.504638	0.181697	0.826188	0.45747	NA	0.316126	NA	0.150154	0.237786	NA	0.164501	0.0759347
Delphinapterus_leucas	0.362595	0.280987	0.23095	0.124507	0.141325	0.489704	0.172076	0.0771082	0.109404	0.130013	NA	0.177526	0.188409	0.0735492	1.2417	0.181931	0.369728	0.139298	NA	0.144926	1.13479	0.168411	0.126269	NA	0.539868	NA	0.232757	0.128965	0.122802	0.120145	0.242456	0.0587485	0.266108	0.366284	0.143829	0.0616121	0.230944	0.475358	0.181697	0.879063	0.447993	NA	0.316126	NA	0.101412	0.237786	NA	0.164501	0.0759347
Lipotes_vexillifer	0.503071	0.294446	0.230924	0.13265	0.141325	0.443842	0.183157	0.0470418	0.109404	0.146527	0.333129	0.166576	0.172432	0.0735492	1.2417	0.181196	0.395667	0.2335	NA	0.13507	1.13237	0.142231	0.1599	NA	0.494692	NA	0.259204	0.155814	0.122802	0.0891394	0.225138	0.0587485	0.217684	0.358148	0.0855417	0.109531	0.332344	0.504638	0.202299	0.928139	0.382209	NA	0.316126	NA	0.0969522	0.237786	0.0705018	0.201862	0.0759347
Sus_scrofa	0.0934679	0.244793	0.195522	0.124609	0.0779176	0.210541	0.179284	0.031906	0.0845647	0.0669732	0.0774134	0.0849019	0.169918	0.0437309	2.37163	0.0468566	0.297331	0.2335	NA	0.158045	1.84334	0.146161	0.0348886	NA	0.077286	NA	0.272724	0.130138	0.055071	0.0246732	0.0647338	0.338178	0.401281	0.376252	0.064893	0.0735265	0.325519	0.0347862	0.103356	1.07876	0.293904	0.0310214	0.435617	NA	0.0250134	NA	NA	0.0829081	0.0759347
Capra_hircus	0.296915	0.191159	0.273643	0.106003	0.207182	0.286184	0.134393	0.0303749	0.0936495	0.137407	NA	0.117448	0.128266	0.0735492	1.42744	0.187678	0.379101	0.154062	NA	0.113827	1.36661	0.119345	0.043429	NA	0.0513478	NA	0.217558	0.124721	0.0617701	0.0266054	0.0882602	0.0991532	0.197193	0.398475	0.0669531	0.0719679	0.222194	0.100026	0.098712	0.77462	0.219864	0.107079	0.364717	0.267563	0.0143533	0.191869	NA	0.268863	0.0794354
Bos_taurus	0.23797	0.228031	0.33039	0.0982713	0.250469	0.38325	0.118035	0.0303749	0.0967369	0.0768584	NA	0.0950945	0.13123	0.0735492	1.77991	0.182804	0.381316	0.154768	NA	0.112592	1.57389	0.119345	0.043429	NA	0.0505418	NA	0.236039	0.127611	0.0665982	0.0603115	0.106593	0.0991532	0.296236	0.316305	0.0652784	0.0790862	0.236472	0.105763	0.101263	0.798011	0.229001	0.139313	0.364717	NA	0.017707	0.191869	NA	0.203742	0.0560698
Sorex_araneus	0.140886	0.151907	0.105911	0.0404713	0.131356	0.0965028	0.062041	0.00386966	0.0838008	0.0388687	0.0326761	0.0902786	0.0309994	0.0311753	3.5421	0.0912814	0.108182	0.023386	0.00715446	0.0281922	2.6588	0.0838424	0.0254626	0.0209836	0.107482	NA	0.364582	0.182345	0.0708363	0.0192387	0.0802919	0.023328	0.0319261	0.484058	0.025735	0.049098	0.43387	0.0443196	0.0493584	1.62578	0.36821	0.0980314	NA	0.0771121	0.0370981	0.0238112	0.00828813	0.0507209	0.00860284
Choloepus_hoffmanni	1.30867	0.0998414	1.28164	1.0354	0.266848	0.104089	0.147565	0.0563082	0.071292	0.114199	1.27539	0.924874	0.13139	0.352629	3.20592	12.4953	0.396254	0.038204	NA	0.136331	0.0546268	0.195515	0.138683	NA	0.147156	0.115926	0.609385	0.0982009	0.197446	0.0396514	0.280092	0.529486	0.0509006	0.41358	0.081378	0.020715	0.331038	0.161822	0.16639	0.122437	0.232416	0.126842	0.297584	1.78361	0.369771	0.267447	0.482642	0.19348	0.585292
Dasypus_novemcinctus	1.32261	0.14058	1.28877	1.02841	0.201865	0.148286	0.139822	0.0339627	0.0381482	0.106488	NA	0.90749	0.0476657	0.0470078	3.18309	12.449	0.277183	0.038204	NA	0.0590415	0.0713182	0.206025	0.239563	NA	0.132964	NA	0.583257	0.101268	0.0341412	NA	0.0751032	0.152824	0.0438373	0.25645	0.106802	0.0281213	0.324126	0.11839	0.0704891	0.158978	0.128697	0.126288	0.324079	1.97867	0.0675175	0.0870148	0.0317471	0.112451	NA
[truncated: 27 more columns]
