# Supplementary material for: Evolutionary analysis of the mTOR pathway provide insights into lifespan extension across mammals
Source: BMC Genomics. 2023 Aug 15;24:456. doi: 10.1186/s12864-023-09554-4 (PMC10426088; doi:10.1186/s12864-023-09554-4)
Supplement: Supplementary file 2 — Additional file 2: Table S1. Longevity-associated traits of 48 mammals used in the present study. Table S2. Positively selected genes identified based on the branch-site model of PAML in mTOR pathway. Table S3. Genes inferred to be under positive selection using BUSTED models in mTOR pathway. Table S4. Selective pressure analyses of mTOR pathway genes by site model. Table S5. Results of selective pressure analyses of random-set genes. Table S6. Root-to-tip ω of mTOR pathway genes used in this study. Table S7. Summary of mTOR pathway genes with a root-to-tip dN/dS significantly correlated with maximum lifespan (MLS), longevity quotient (LQ), body mass (BM). Table S8. Random-set genes correlated with longevity associated traits and root-to-tip ω values of random-set genes. Table S9. Longevity-associated traits of other species with the same convergent sites as the long-lived species in this study. Table S10. Protein domains of convergent amino sites. Table S11. List of mTOR pathway genes used in the present study. Table S12. Random-set genes list. [file 12864_2023_9554_MOESM2_ESM.zip › Table S9.xlsx]

## Sheet: Sheet1
Table S9 Longevity-associated traits of other species with the same convergent sites as the long-lived species in this study
Species name	Common name	MLS (year)	BM (g)	LQ
Saimiri boliviensis	Bolivian squirrel monkey	30.3	615	1.96369
Nomascus leucogenys	Northern White-cheeked Gibbon	44.1	6000	2.08237
Callithrix jacchus	White-tufted-ear marmoset	22.8	255.2	1.66979
Cebus capucinus	White-faced capuchin	54	2655	2.85583
Macaca nemestrina	Pigtail macaque	37.6	7913	1.70845
Macaca fascicularis	Long-tailed macaque	39	6363	1.82658
Macaca mulatta	Rhesus monkey	40	8235	1.80745
Mandrillus leucophaeus	Drill	39	18250	1.57773
Macaca nemestrina	Pigtail macaque	37.6	7913	1.70845
Colobus angolensis	Angolan colobus	35.3	8625	1.58485
Myotis lucifugus	Little brown bat	34	10	3.90627
Oryctolagus cuniculus	European rabbit	9	1800	0.502392
Erinaceus europaeus	Western European hedgehog	11.7	750	0.737624
Sarcophilus harrisii	Tasmanian devil	13	6500	0.60706
Phascolarctos cinereus	Koala	22.1	9300	0.981875
Notamacropus eugenii	Tammar wallaby	15.1	6500	0.705123
note: black bolded species represent long-lived species identified by LQ >1.57.
